# Supplementary material for: Thousands of oscillating LncRNAs in the mouse testis
Source: Comput Struct Biotechnol J. 2023 Nov 29;23:330–46. doi: 10.1016/j.csbj.2023.11.046 (PMC10776378; doi:10.1016/j.csbj.2023.11.046)
Supplement: Supplementary file 2 — Supplementary material [file mmc2.xlsx]

## Sheet: Supplementary Table 1
Supplementary Table 1. Expression profiles of mouse testis transcripts from the 12-time-point dataset.
#ID	T01	T02	T03	T04	T05	T06	T07	T08	T09	T10	T11	T12	T13	T14	T15	T16	T17	T18	T19	T20	T21	T22	T23	T24
Mus_musculus_newGene_10	0.172427	0.026603	0.102799	0.146512	0.344233	0.115759	0	0.257307	0.224068	0	0.169873	0.34767	0.47889	0.111466	0.306186	0.050595	0.153407	0.053123	0.319793	0.19035	0.239518	0	0.112072	0.121189
Mus_musculus_newGene_100	0.318639	0.11232	0.188378	0.341465	0.176823	0.082106	0.135312	0.068805	0.145443	0.15131	0.034888	0.152586	0.267107	0.096441	0.202218	0.149036	0.16293	0.16331	0.420271	0.189024	0.048079	0.04002	0.112251	0.177809
Mus_musculus_newGene_1000	0.058653	0	0.083826	0	0	0	0	0	0	0	0	0	0	0	0	0.09356	0	0	0	0	0	0	0	0
Mus_musculus_newGene_10001	2.24148	1.44348	1.59726	2.45476	0.697871	2.12487	1.04673	1.36411	1.08556	1.6429	2.14409	2.38698	1.9511	2.10063	2.88354	2.01742	1.72879	1.38587	1.81826	1.71444	1.59254	2.31203	1.93212	2.1433
Mus_musculus_newGene_10002	0.092074	0	0	0.089277	0.15032	0.469917	0.381354	0	0	0.118354	0.163734	0	0.06749	0.259347	0.110585	0	0.136579	0	0.336591	0.064365	0.233316	0.078455	0.110552	0.041511
Mus_musculus_newGene_10004	0	0.030838	0	0	0	0	0	0	0	0	0	0	0	0	0	0	0	0	0	0.130715	0	0	0	0
Mus_musculus_newGene_10006	0	0	0.00531	0	0	0	0	0	0	0	0	0	0	0	0	0	0.233492	0	0	0	0	0	0	0
Mus_musculus_newGene_10008	0.255534	0.660164	0.135155	0.069358	0.196932	0.42984	0.106307	0.225278	0	0.35405	0.228238	0.483185	0.234675	0.268223	0.149336	0.279079	0.50244	0.066509	0.379176	0.104473	0.052574	0.16554	0.194469	0.383556
Mus_musculus_newGene_10009	0.227383	0	0	0.043641	0.058915	0.325306	0.289	0	0	0	0.086245	0.112448	0	0	0.203992	0.157264	0.062034	0.184066	0.251674	0	0.101783	0.08025	0	0
Mus_musculus_newGene_1001	1.37059	0.809006	0.933368	1.25303	1.1664	0.760941	1.28607	0.958404	1.58686	0.89921	0.571629	0.652426	1.08662	0.523782	1.65482	0.492096	0.579015	0.926937	1.13903	0.634431	0.562189	0.770748	0.891252	0.47166
Mus_musculus_newGene_10011	0.042956	0	0.146579	0.031148	0	0.14726	0	0	0.112212	0.059485	0	0.247913	0	0.110571	0.112876	0.033955	0.022343	0	0.161305	0.236727	0	0.076404	0.030881	0.069361
Mus_musculus_newGene_10012	0	0	0.198788	0	0.216356	0.128452	0.041413	0	0	0.106779	0.125194	0.214699	0	0.01018	0.161052	0	0.154014	0.219785	0.057578	0	0.125188	0.038875	0.213186	0.179521
Mus_musculus_newGene_10013	0	0	0.357703	0.061556	0.312971	0.059543	0.054555	0.058987	0	0	0.088897	0.048547	0.263232	0.051223	0.113358	0	0.062724	0	0	0	0.108762	0	0	0
Mus_musculus_newGene_10015	0.563946	0.239021	0.219202	0.430115	0.229727	0.252928	0.154038	0.184128	0.237295	0.145935	0.640768	0.198102	0.182587	0.43162	0.859133	0.194136	0.249519	0.178148	0.741236	0.26509	0.492269	0.311864	0.314592	0.425601
Mus_musculus_newGene_10016	0.111657	0	0	0	0	0	0	0	0	0	0	0.336989	0.05982	0	0	0	0	0	0	0	0	0	0	0.3038
Mus_musculus_newGene_10019	1.07679	0.063437	0.361003	0.905258	0.202782	0.365283	0.378929	0.31148	0.62381	0.750392	0.647699	0.560345	0.234352	0.535855	0.527363	0.285422	0.344126	0.425044	0.150836	0.206945	0.257673	0.541171	0.211902	0.17571
Mus_musculus_newGene_10021	0.055164	0	0.113339	0.140253	0.143753	0	0	0.153686	0.192175	0.177366	0.116342	0.027498	0	0.027535	0	0.199447	0.086474	0.224623	0.112312	0.095935	0.06931	0.063754	0	0.321507
Mus_musculus_newGene_10023	0.214508	0.232385	0.09902	0.195018	0.097879	0.112085	0.179954	0.079956	0.110332	0.100207	0.285035	0.199686	0.236276	0.25137	0.540013	0.142	0.092851	0.201352	0.230599	0.29937	0.114167	0.108708	0.175934	0.230113
Mus_musculus_newGene_10024	0	0	0	0	0	0	0	0	0	0	0	0	0	0	0.040589	0	0	0	0.082515	0	0	0	0	0
Mus_musculus_newGene_10025	0	0	0.202395	0	0	0	0.16103	0.114727	0.206013	0.043497	0.266114	0	0.308454	0.250818	0.205848	0	0	0	0.061703	0.15551	0.340405	0.139082	0	0
Mus_musculus_newGene_10027	0	0.108134	0.054586	0	0	0.060769	0	0.131928	0	0.129875	0.049002	0	0.080874	0.079562	0	0	0	0	0	0	0	0	0	0
Mus_musculus_newGene_10029	0.167517	0.086984	0.235404	0.138178	0.101757	0.415065	0.051326	0.16518	0.220061	0	0.055705	0.086744	0.164983	0.120353	0.270721	0.283967	0.136971	0.197168	0.087848	0.160358	0.121527	0.180555	0.167647	0
Mus_musculus_newGene_1003	2.9516	4.0102	3.32667	2.77297	2.48374	3.1214	2.50465	2.90334	3.55947	3.39323	2.60324	2.51307	2.30014	3.13732	2.50915	3.47512	2.63451	3.75379	3.03837	3.61223	1.24058	3.08095	4.15212	2.64039
Mus_musculus_newGene_10030	0.081099	0.062398	0	0.058658	0.131961	0	0	0	0	0	0	0	0	0	0	0	0	0	0	0	0	0	0.069925	0
Mus_musculus_newGene_10031	0.382187	0.140498	0.351045	0.368579	0.369998	0.458647	0.283492	0.312283	0.472112	0.321754	0.270971	0.308031	0.191866	0.435502	0.345929	0.446189	0.382565	0.165252	0.282387	0.124336	0.282282	0.277137	0.32154	0.389711
Mus_musculus_newGene_10034	0	0.226156	0.201688	0.277718	0.130139	0.137201	0.189097	0.087359	0.126401	0	0.046423	0.126531	0.341773	0.061534	0.234916	0.19827	0.275974	0.049793	0.342941	0.196083	0.105578	0.139343	0.185272	0.118103
Mus_musculus_newGene_10035	0.220826	0.166601	0.275205	0.061984	0.157385	0.394051	0.287911	0.19755	0.266521	0.32123	0.334029	0.316621	0.174502	0.239873	0.297391	0.193561	0.201417	0.125102	0.260296	0.278073	0.406041	0.427395	0.38101	0.174563
Mus_musculus_newGene_10036	0	0	0	0	0.095074	0	0	0	0	0	0	0.122486	0.178244	0	0	0.216383	0	0	0	0	0	0	0	0
Mus_musculus_newGene_10037	0	0	0	0	0	0	0	0	0	0.122732	0	0	0	0	0	0	0	0	0	0	0	0	0	0
Mus_musculus_newGene_10038	0.33242	0.205135	0.357778	0.142925	0.429993	0.13138	0.151304	0.14307	0.578182	0.329337	0.40436	0.303922	0.235159	0.308629	0.181072	0.234275	0.324622	0.421958	0.137518	0.306943	0.209441	0.163895	0.446801	0.408848
Mus_musculus_newGene_10039	0.68424	0.268845	0.225298	0.56432	0.402767	0.370175	0.27455	0.336752	0.348066	0.275443	0.286634	0.234156	0.297906	0.290317	0.642344	0.385261	0.264386	0.368901	0.467377	0.473438	0.334971	0.174926	0.24663	0.389426
Mus_musculus_newGene_10040	0.661186	0.341105	0.733085	0.665301	0.424929	0.498937	0.423614	0.372821	0.720877	0.434152	0.314249	0.478444	0.515838	0.254229	0.77039	0.580013	0.44079	0.696051	0.534137	0.52649	0.644667	0.516432	0.576171	0.458657
Mus_musculus_newGene_10041	0	0	0	0	0	0	0	0	0.054449	0	0	0	0	0	0	0	0	0	0	0	0	0	0	0
Mus_musculus_newGene_10042	0.399253	0.138697	0.234489	0.312356	0.298441	0.407062	0.255674	0.480497	0.249973	0.344989	0.22162	0.519547	0.208131	0.212923	0.406186	0.45542	0.230983	0.343111	0.465047	0.446443	0.288625	0.356575	0.336697	0
Mus_musculus_newGene_10046	0	0.179734	0	0.218424	0.129887	0.020941	0	0.107733	0.036512	0	0.03181	0	0.157686	0.126959	0.21418	0.155177	0	0.038063	0	0	0	0	0	0.175429
Mus_musculus_newGene_10047	0.142083	0	0.188764	0.137163	0.055536	0	0.175887	0.069886	0.08602	0	0.193223	0.360628	0.038325	0.03963	0.051235	0.131945	0.073589	0	0	0	0	0	0.097809	0
Mus_musculus_newGene_10048	0	0.048557	0	0	0	0.34346	0	0.154732	0	0	0	0	0	0.257484	0	0	0	0	0.065883	0	0.120471	0	0.099414	0
Mus_musculus_newGene_1005	1.72006	1.07828	1.95235	2.04791	1.96388	1.70413	2.38257	1.6322	1.49104	1.6137	1.8328	1.60841	1.74538	1.59315	1.89084	1.77819	1.50461	2.77479	1.31417	1.47027	2.18203	2.13454	2.06094	1.60542
Mus_musculus_newGene_10050	0.202322	0.136275	0.143516	0.299654	0.58611	0.394508	0.275341	0.155991	0.267892	0.374709	0.139044	0.16915	0.12758	0.27755	0.393509	0.375236	0.204878	0.320027	0.20968	0.439772	0.246836	0.438795	0.146218	0.127745
Mus_musculus_newGene_10051	0.106631	0	0	0	0.129853	0	0	0	0	0	0	0	0	0	0	0	0	0	0.065545	0	0	0	0	0
Mus_musculus_newGene_10053	0	0	0.314212	0.13467	0	0	0	0	0	0.119315	0	0	0.106634	0	0	0	0.040086	0.125572	0	0	0	0	0	0
Mus_musculus_newGene_10054	0.159796	0.109568	0	0.088807	0	0	0	0.133937	0	0	0	0	0	0	0	0	0	0.221605	0.505317	0	0.137224	0	0.194373	0.075248
Mus_musculus_newGene_10055	0	0	0	0	0	0	0	0	0	0	0	0	0	0.11084	0	0	0	0.038874	0	0	0.039202	0	0	0
Mus_musculus_newGene_10056	0.228787	0.312337	0	0.063796	0.104488	0.095094	0	0	0.05084	0	0	0	0	0	0.192193	0	0	0	0	0	0.035445	0	0	0
Mus_musculus_newGene_10057	1.83217	1.22933	2.44711	1.95378	2.35316	2.23607	1.97435	1.94588	1.4915	2.27596	1.36437	2.02952	1.38042	1.43188	2.12426	1.87594	1.85913	2.13861	2.69249	1.81395	1.91491	1.79292	1.96437	1.7776
Mus_musculus_newGene_10058	6.17113	4.6583	6.69577	6.49046	6.80437	6.82058	7.28548	6.21473	5.83276	5.98976	6.68038	8.04686	6.51602	6.77111	7.55362	6.89545	6.83606	7.64641	9.00989	7.87113	6.07992	5.75	6.52946	5.38875
Mus_musculus_newGene_1006	0.079857	0	0	0.213188	0.094928	0.167681	0	0.25365	0.083091	0.161393	0	0	0.061839	0.199303	0	0.073212	0.112039	0.146189	0.206259	0.157199	0	0.245292	0.30755	0.605924
Mus_musculus_newGene_10061	8.61367	7.02383	9.10572	8.29841	8.06714	8.55294	9.31492	8.69674	7.13867	6.95761	8.50095	8.21385	8.9341	8.32776	10.98	7.66357	7.87479	7.23397	9.73971	7.90451	8.20071	7.87754	8.85459	7.36978
Mus_musculus_newGene_10063	0.566171	0.349709	0.63627	0.678387	0.805926	0.437224	0.47175	0.795489	0.598695	0.345102	0.214523	0.496308	0.49782	0.445888	0.768932	0.759524	0.743336	0.546541	1.02495	0.664987	0.373961	0.81133	0.637549	0.242592
Mus_musculus_newGene_10064	0.248442	0.248713	0.284808	0.212063	0.113758	0.334674	0.279417	0.214268	0.395592	0.190883	0.26931	0.518637	0.434347	0.16589	0.311976	0.113805	0.216951	0.207048	0.224395	0.247032	0.180913	0.467746	0.32653	0.230137
Mus_musculus_newGene_10065	0.143432	0.074484	0.118048	0.061772	0.057488	0	0.115242	0.123761	0.262604	0	0.052943	0.182775	0	0.041989	0.024207	0.1221	0.10441	0	0.162448	0.12137	0.068302	0.015856	0	0.225844
Mus_musculus_newGene_10066	0.903316	0.832433	1.31863	1.21277	1.20449	1.11276	0.903913	0.961947	1.08435	1.3263	0.759873	1.18762	0.991922	0.946201	1.06985	1.62441	0.822539	1.18276	1.17386	1.53384	0.999749	1.45574	0.963686	0.866245
Mus_musculus_newGene_10067	0	0.048654	0	0.220954	0	0	0	0.109226	0	0	0	0	0.053855	0.072214	0	0.041446	0	0.307999	0	0	0.056312	0	0.068689	0.096874
Mus_musculus_newGene_1007	0	0	0	0	0	0.11964	0	0	0	0	0	0	0	0	0	0	0	0	0	0	0	0	0	0
Mus_musculus_newGene_10071	0.573701	0.603974	0.428595	0.22691	0.295501	0.640161	0.434145	0.425779	0.335635	0.305678	0.706335	0.743607	0.523038	0.573365	0.206657	0.342649	0.3062	0.542236	0.244573	0.280978	0.316045	0.615513	0.433982	0.980959
Mus_musculus_newGene_10073	0.067556	0	0	0.153354	0.11745	0	0.060144	0	0	0.058698	0.049268	0	0	0	0	0	0	0.191165	0	0.050902	0	0	0	0.080775
Mus_musculus_newGene_10074	0	0	0	0	0	0	0	0	0	0	0	0.225971	0	0	0	0	0	0	0	0	0.233464	0	0	0
Mus_musculus_newGene_10077	0.095122	0.317693	0.130499	0.59522	0.116968	0.274381	0.183122	0.228481	0.209206	0.285595	0.20898	0.350895	0.252474	0.098077	0.170496	0.235332	0.181476	0.22218	0.082039	0.17277	0.271466	0.619754	0.074902	0.308455
Mus_musculus_newGene_1008	0	0.16103	0	0	0	0.09962	0	0	0.028296	0	0.206729	0.163883	0	0.104203	0.187444	0	0	0.043829	0	0.071576	0	0	0	0
Mus_musculus_newGene_10082	0	0	0	0	0	0	0	0	0	0	0	0	0	0.248767	0	0	0	0	0	0	0	0	0	0.193226
Mus_musculus_newGene_10083	0	0	0	0	0	0	0	0	0	0	0.110078	0	0	0	0	0	0	0	0.352299	0	0	0	0	0
Mus_musculus_newGene_10084	0	0	0	0	0	0.195774	0	0	0	0.036846	0	0	0	0	0	0	0	0	0	0	0.07688	0	0	0
Mus_musculus_newGene_10086	0	0	0	0	0	0	0	0	0	0	0	0	0	0.182269	0	0	0	0	0	0	0	0	0	0
Mus_musculus_newGene_10087	0	0.195622	0	0.39587	0.329673	0.34079	0.292819	0.213087	0.083265	0.184774	0.329425	0.521053	0.334345	0.322089	0.415322	0.646055	0.26531	0.203883	0.09402	0.207108	0.099707	0.738132	0.055108	0.444232
Mus_musculus_newGene_10088	0	0.120538	0	0	0	0	0	0.127216	0	0	0	0	0	0	0	0	0	0	0	0	0	0	0	0
Mus_musculus_newGene_10089	0.606722	0.287937	0.244672	0.02959	0.110083	0.292252	0.126366	0.246588	0.281556	0.097361	0.140165	0.20615	0.077628	0.23452	0.275644	0.025695	0	0.299761	0.278221	0.420299	0.317435	0.115267	0.2564	0.165364
Mus_musculus_newGene_1009	0	0	0	0	0	0	0	0	0	0	0	0	0	0	0	0.120092	0	0	0	0	0.261995	0	0	0
Mus_musculus_newGene_10091	0.16999	0.256422	0.20872	0.141501	0	0	0.231539	0	0	0.078922	0.045536	0.097253	0.183572	0	0	0.115532	0	0.082133	0	0.147592	0.087493	0.080209	0.412323	0
Mus_musculus_newGene_10094	0.189867	0.108773	0.043859	0.143903	0.143434	0.117854	0.033685	0.062854	0	0.169984	0.098618	0	0.196629	0.056081	0.200707	0.044273	0.045309	0.302341	0	0.049343	0.045673	0.079651	0.097725	0
Mus_musculus_newGene_10096	0	0	0.126248	0	0.083904	0.088601	0.043925	0	0	0	0	0	0	0	0	0.070998	0.193712	0.216177	0	0.130099	0.031862	0.084986	0.120946	0.084654
Mus_musculus_newGene_10098	0.241848	0.308876	0.065456	0.514347	0.169874	0.359306	0.274786	0.166101	0.094358	0	0.147942	0.191582	0.223459	0.479807	0.194484	0.137121	0.302281	0.273137	0.548736	0.217676	0.344496	0.297068	0.090135	0.166497
Mus_musculus_newGene_10099	0	0	0	0.242403	0	0	0	0	0	0	0	0	0	0	0.341241	0	0	0	0	0	0	0	0	0
Mus_musculus_newGene_10101	0.909941	0	0.690694	0.799873	0.854645	0.543875	1.26806	0.786069	0.809442	1.1097	0.527613	0.428812	0.636467	0.710448	1.2273	0.521627	0.655719	0.753794	0.936715	0.678804	0.807447	0.596734	0.441239	0.578996
Mus_musculus_newGene_10106	0	0	0	0.339431	0	0	0	0	0	0	0	0	0	0	0	0	0	0	0	0	0	0	0	0
Mus_musculus_newGene_10109	2.84423	2.80657	2.32869	2.49472	2.59006	2.03111	1.61427	1.89333	1.97179	1.86341	1.83485	1.88475	2.6171	2.66037	1.50256	1.24311	1.92503	2.26809	2.67209	1.50784	1.68748	1.0512	2.17037	2.77986
Mus_musculus_newGene_1011	0.060349	0	0.066203	0.032984	0.040657	0.094495	0	0	0	0	0	0.074685	0	0	0.033359	0.117853	0	0	0	0	0	0	0	0
Mus_musculus_newGene_10113	0	0	0	0.053563	0	0	0	0	0	0	0	0.120198	0	0	0	0	0	0	0	0	0	0	0	0
Mus_musculus_newGene_10114	0.059788	0.012	0.110866	0	0	0.03713	0.078733	0.090266	0.089378	0	0.036919	0.046153	0.104724	0.113192	0	0.064665	0.05909	0.07734	0	0.104537	0	0.0561	0.087448	0.051948
Mus_musculus_newGene_10115	0	0	0	0	0.154787	0	0	0	0	0	0	0	0	0	0	0	0	0	0	0	0	0	0	0
Mus_musculus_newGene_10117	1.79046	2.6029	1.85981	3.10894	2.07811	2.15788	1.65722	1.77801	1.56578	1.83291	3.00261	2.10602	2.32372	2.31385	2.30297	3.20165	2.16704	2.00361	2.31685	2.9969	2.88901	1.85756	1.84108	2.76362
Mus_musculus_newGene_10118	8.06478	8.62864	8.79698	9.04648	9.24623	8.69248	7.60645	8.58183	8.43775	7.14406	7.7656	9.01364	9.36681	9.80327	8.84604	8.2904	8.9837	8.97585	9.71349	8.98946	8.83202	8.53166	8.45265	10.0484
Mus_musculus_newGene_1012	0.496344	0.220912	0.275312	0.373851	0.239651	0.315597	0.625707	0.68469	0.557401	0.358537	0.254637	0.426491	0.326524	0.219346	0.335168	0.401109	0.316158	0.289411	0.564006	0.587732	0.224409	0.348757	0.22388	0.403461
Mus_musculus_newGene_10120	0	0	0	0	0	0	0	0	0	0	0.100789	0	0.012968	0	0.183539	0	0	0	0	0	0	0.38281	0	0
Mus_musculus_newGene_10121	0	0	0.102799	0	0	0	0.178582	0.074553	0	0	0	0.410183	0.198477	0.153241	0	0	0.040302	0	0	0	0.175434	0	0	0
Mus_musculus_newGene_10126	0	0	0.136981	0	0	0	0	0	0.03563	0	0.097144	0	0	0.087623	0.019495	0	0	0	0	0	0	0	0	0.207875
Mus_musculus_newGene_10127	0.236827	0.092647	0.12847	0.137719	0	0	0	0	0.255919	0	0.065785	0	0.045635	0.245277	0.173736	0	0.334309	0	0.101901	0.125374	0	0	0.09841	0
Mus_musculus_newGene_10130	0.935697	1.21425	0.475567	0.833939	0.727648	0.780172	0.42452	0.654358	1.17733	0.542603	0.838635	0.948381	0.907489	0.852238	0.786559	0.74456	0.62974	0.6707	0.712516	1.48959	0.615152	0.900187	0.857942	0.807635
Mus_musculus_newGene_10132	0.10879	0	0.069242	0.0391	0	0	0.119209	0.090544	0.24626	0.053739	0	0	0.098565	0.048691	0.049831	0.164689	0.060375	0.241199	0.112562	0	0	0	0.060813	0
Mus_musculus_newGene_10133	0.216861	0.105076	0.128432	0.0876	0.096339	0.02289	0.04242	0	0	0.056983	0	0.12293	0.385323	0.073092	0.086616	0.154098	0.171474	0.036929	0.087121	0.159059	0.097723	0.151901	0	0.069581
Mus_musculus_newGene_10137	0	0.077124	0.143437	0	0.09799	0.091489	0	0.330512	0	0.123334	0	0.022431	0.047828	0.058951	0.021973	0.105964	0	0.178408	0	0	0.190163	0	0	0
Mus_musculus_newGene_10139	0.286542	0.656077	0.644093	0.199036	0.742246	0.226415	0.187386	0.276866	0.264679	0.519962	0.212616	0.221598	0.557018	0.175675	0	0.53586	0.110811	0.451512	0.25784	0	0.212819	0.201987	0.305168	0.13692
Mus_musculus_newGene_1014	5.50876	5.81837	6.20843	6.87383	8.26717	6.40813	7.37425	7.19413	3.69061	5.28753	6.35602	6.00826	3.8464	6.25858	9.91462	4.79419	4.96266	6.10092	4.6083	7.19777	6.46776	6.36978	6.96931	6.38443
Mus_musculus_newGene_10142	0	0	0	0	0.050185	0.169623	0	0	0	0.034365	0	0	0	0	0	0	0.140549	0.055668	0	0	0	0	0	0
Mus_musculus_newGene_10144	0.679817	0.665012	0.593637	0.921492	0.840302	0.338273	0.465617	0.461521	0.540535	0.745933	0.90678	1.00305	0.786902	0.612654	0.659376	0.401078	0.333225	0.419633	0.619215	0.630396	0.753641	0.810125	0.800495	0.493919
Mus_musculus_newGene_10145	0.85131	0.482787	0.688276	0.541291	0.460918	0.574968	0.659787	0.267828	0.369155	0.421189	0.45421	0.583425	0.273342	0.256447	0.321372	0.308857	0.358734	0.669313	0.902393	0.613585	0.45739	0.615254	0.670086	0.964529
Mus_musculus_newGene_10146	0.629693	0.929816	0.805693	0.937184	0.676192	0.598479	0.28931	0.191142	1.2094	0.494519	0.724374	1.04778	1.0861	0.900843	0.714691	0.634894	0.38455	0.562075	0.827776	0.826561	1.05497	0.803393	0.576483	1.16345
Mus_musculus_newGene_10147	0	0	0	0	0	0	0	0	0	0	0	0	0	0	0	0	0	0	0	0.130715	0	0	0	0
Mus_musculus_newGene_10149	0	0	0	0	0.056718	0.170802	0	0	0	0	0	0	0.456205	0.110554	0.084729	0	0.123804	0	0	0	0	0.112349	0.112711	0
Mus_musculus_newGene_1015	0	0.052468	0.135155	0.02217	0	0	0	0.092833	0	0	0	0	0	0	0	0.067755	0	0	0	0	0.144891	0	0	0
Mus_musculus_newGene_10150	0	0	0	0	0	0	0	0	0	0	0.244719	0	0	0	0	0	0	0	0	0	0	0	0	0
Mus_musculus_newGene_10151	0.193205	0	0.055198	0	0	0	0.137688	0	0	0	0	0	0	0	0.047453	0	0	0	0	0	0	0.02889	0.10646	0
Mus_musculus_newGene_10158	0.176103	0.501643	0.614458	0.312017	0.352709	0.302951	0.37506	0.436834	0.164439	0.305032	0.207785	0.225808	0.349032	0.525368	0.381359	0.277297	0.300777	0.392114	0.4489	0.415688	0.146205	0.327744	0.363059	0.23046
Mus_musculus_newGene_10159	0	0.144052	0.180062	0.287726	0.222381	0.133535	0.093097	0	0.208659	0.243617	0.114203	0.352685	0.167747	0.23324	0.162102	0.244318	0.134869	0.145499	0.311669	0.185109	0.159092	0.039145	0.133562	0.221156
Mus_musculus_newGene_1016	0	0	0	0	0	0.152515	0	0	0	0	0	0	0	0	0	0	0	0	0	0	0	0	0	0
Mus_musculus_newGene_10160	0.975536	1.53932	1.01727	1.05378	0.708599	0.931267	0.824171	0.613596	1.02636	0.719021	1.11145	0.951147	0.786887	1.01822	1.15934	0.798717	0.392777	1.08064	1.48905	0.891523	0.734993	0.428636	0.582377	0.969525
Mus_musculus_newGene_10161	0.134673	0.180837	0.132838	0.120687	0	0.034185	0.43203	0	0	0	0	0.113416	0.142585	0.048769	0.035526	0.06451	0.126558	0	0.042566	0.058262	0	0	0	0
Mus_musculus_newGene_10162	0.243732	0.288196	0.186142	0.09212	0.198585	0.220283	0.309853	0.154292	0.155107	0.169033	0.14606	0.346591	0.313537	0.104224	0.474263	0.490783	0.205928	0.245452	0.11386	0.336797	0.381373	0.532142	0.228088	0.183334
Mus_musculus_newGene_10163	0	0	0	0	0	0	0.012954	0.249	0	0	0.075067	0.082264	0	0	0.068542	0	0	0	0	0.249093	0	0.024746	0	0.240059
Mus_musculus_newGene_10165	3.08685	2.93593	2.3664	3.12949	3.37125	3.6977	3.46812	3.45649	3.55336	3.44709	2.98632	3.09463	4.00675	3.34405	3.21772	3.58616	3.04006	3.38539	2.44868	2.93182	3.45834	3.36356	2.93988	2.97106
Mus_musculus_newGene_10167	0	0	0	0	0	0	0	0	0	0	0	0	0	0	0	0	0.192429	0	0	0	0	0	0	0
Mus_musculus_newGene_10168	0	0	0	0	0	0	0	0	0	0	0	0	0.106634	0	0	0	0	0	0	0	0	0	0	0
Mus_musculus_newGene_10170	0	0	0.184538	0	0	0	0	0	0	0.138074	0	0.053234	0	0.159865	0.040756	0	0	0.468909	0	0.149987	0.208637	0.064637	0.038293	0
Mus_musculus_newGene_10172	0	0	0	0	0	0	0	0	0	0	0	0	0.106634	0	0	0	0	0	0	0.078429	0	0	0	0
Mus_musculus_newGene_10176	0.207103	0	0.156587	0.039179	0.084625	0	0.243416	0.069139	0.099661	0.059579	0	0.057516	0	0	0.079201	0	0.192308	0	0	0	0	0.039631	0	0.073023
Mus_musculus_newGene_10177	0.040587	0	0	0	0.041646	0	0	0	0	0	0.217593	0.198431	0.043709	0	0.241727	0	0	0	0	0.141608	0	0.051493	0	0.219996
Mus_musculus_newGene_10182	0	0	0	0	0	0	0	0	0	0	0	0.082587	0.156626	0	0.116015	0.05131	0.043954	0	0.100465	0	0	0.035288	0	0
Mus_musculus_newGene_10184	0	0.039307	0	0	0	0.284217	0	0	0	0	0	0	0	0	0.028987	0.038859	0	0.157255	0	0	0	0	0	0
Mus_musculus_newGene_10185	0	0.079963	0	0	0	0	0	0.072188	0.099151	0.147494	0	0	0.070428	0	0.058302	0	0.135148	0.036023	0.110564	0.251399	0	0.4964	0	0
Mus_musculus_newGene_10186	0	0	0	0.037537	0	0	0.104092	0.097552	0	0	0.216762	0	0.042053	0	0.069019	0.122637	0	0	0	0	0	0	0.06491	0
Mus_musculus_newGene_1019	0	0	0	0	0	0	0	0	0	0.122732	0	0	0	0	0	0.063679	0	0	0	0	0.059766	0	0	0
Mus_musculus_newGene_10190	0	0	0	0	0	0	0	0	0	0	0.059746	0	0.319901	0	0	0	0	0	0	0	0	0	0	0
Mus_musculus_newGene_10191	0	0.119161	0	0	0	0	0.064279	0	0	0	0	0.072475	0	0	0	0	0	0	0	0	0	0	0	0
Mus_musculus_newGene_10193	2.80853	3.27645	2.91807	3.29004	2.95918	2.95963	2.5092	2.3319	2.84049	1.95537	3.05832	2.08886	3.04631	2.87276	1.73738	2.85831	3.09193	3.36215	2.73778	2.97057	2.02428	1.65883	2.75032	3.37843
Mus_musculus_newGene_10194	0.217115	0.127086	0.146885	0.13115	0.293786	0.475452	0.136691	0.069656	0.052657	0.059383	0.111941	0.042228	0.340771	0.243901	0.111236	0.276398	0.068911	0.141071	0.670178	0.264398	0.043761	0.115101	0.190042	0.36915
Mus_musculus_newGene_10195	0.013533	0	0	0	0.159415	0.124964	0	0.195376	0	0	0	0.157352	0	0	0.172624	0	0	0	0	0.150144	0	0.152136	0	0
Mus_musculus_newGene_10197	0	0.217338	0	0.05381	0.118148	0	0.047886	0	0	0	0	0	0	0	0	0	0	0	0	0.161584	0	0.112677	0	0.2341
Mus_musculus_newGene_10198	0.661024	0.493536	0.525225	0.55201	0.730606	0.708263	0.819956	0.45429	0.568543	0.520279	0.252829	1.10075	0.620659	0.805066	0.883668	0.599051	0.626691	0.591794	1.21697	0.42744	1.00786	0.722947	0.851421	0.294299
Mus_musculus_newGene_10199	0.175257	0	0	0	0.04262	0	0.154327	0	0	0	0	0	0	0	0	0.044303	0	0	0	0	0	0	0	0
Mus_musculus_newGene_1020	0	0.066229	0	0.077077	0	0	0	0	0.128725	0	0	0	0	0	0	0.07997	0.046101	0.041114	0	0	0	0	0	0
Mus_musculus_newGene_10201	0.237239	0.249612	0.413822	0.527629	0.458382	0.430521	0.526008	0.248883	0.29262	0.245908	0.166586	0.363938	0.42733	0.233965	0.333189	0.267683	0.358309	0.543241	0.415473	0.696524	0.694607	0.235528	0.174452	0.163021
Mus_musculus_newGene_10202	0.300701	0.76801	0.797007	0.661732	0.99462	0.600425	0.705994	0.561391	0.518733	0.464531	0.827492	0.439068	0.431643	0.827551	0.612019	0.5645	0.396133	0.729738	0.205372	0.958587	0.311343	0.433583	0.63788	0.478222
Mus_musculus_newGene_10204	0	0	0.111898	0	0	0	0.062628	0	0.054101	0	0	0	0	0	0	0	0	0	0	0	0	0.204637	0.142719	0
Mus_musculus_newGene_10205	0.155439	0	0.120356	0.049809	0	0.078869	0.115897	0.066095	0	0	0.056326	0.132679	0.090382	0.027989	0.048817	0	0.070202	0.058732	0.114032	0.180812	0.116582	0.025734	0.049366	0.145415
Mus_musculus_newGene_10206	0	0	0.041869	0	0	0	0	0	0	0	0	0.115647	0.186029	0	0	0	0	0.140794	0.190343	0	0.216741	0.13311	0	0
Mus_musculus_newGene_10207	0.959689	0.993492	1.31149	1.53855	1.9649	1.53802	1.26541	1.50058	1.7155	1.52382	1.4824	1.07919	1.2414	1.19629	1.41767	1.75595	1.39002	1.07438	1.97114	1.85781	1.46891	1.54604	1.18138	0.845177
Mus_musculus_newGene_10208	0.034024	0.220716	0.104838	0	0.076573	0	0	0	0.197674	0.062529	0.081846	0.186294	0.135821	0.254984	0	0.209927	0.023647	0.024379	0.178662	0.169332	0	0.037575	0.069109	0
Mus_musculus_newGene_10209	1.75352	1.93798	1.38157	1.59716	2.76965	2.87246	2.66731	2.74585	1.08754	1.94284	1.76424	2.04019	1.59998	1.19169	1.48753	1.93776	1.82205	2.42242	2.40254	1.72302	1.20422	1.81989	1.68475	1.62615
Mus_musculus_newGene_10211	0.0697	0	0	0	0	0	0	0	0	0.161019	0	0	0	0.129582	0	0	0	0	0	0	0	0	0	0
Mus_musculus_newGene_10213	0	0	0	0.271925	0.152546	0	0	0.080178	0	0.075977	0	0.409217	0.226709	0	0	0	0	0	0	0	0	0	0	0
Mus_musculus_newGene_10215	0.964065	0.426669	0.990469	0.947841	1.1076	0.794123	0.522229	0.734474	1.19042	0.595044	0.489426	0.760737	0.615504	0.71654	1.047	0.839051	0.754185	0.803234	0.859859	1.08938	0.436479	0.690401	0.744901	0.392778
Mus_musculus_newGene_10216	0.227051	0.165659	0.302016	0.154993	0.263482	0.150848	0.303042	0.185392	0.436515	0.301649	0.097654	0.516561	0.482336	0.205729	0.1938	0.400589	0.369612	0.344509	0.204297	0.317756	0.452232	0.355708	0.334947	0.413141
Mus_musculus_newGene_10218	0.083136	0.048356	0.279465	0.190169	0.069823	0	0.159373	0	0	0.16169	0.21342	0.099257	0.162588	0.179861	0.196675	0.063677	0	0.263052	0.21326	0.075917	0.093426	0.035759	0.090903	0
Mus_musculus_newGene_1022	0	0	0	0	0	0	0	0	0	0.324392	0	0	0	0	0	0	0	0	0	0	0	0	0	0
Mus_musculus_newGene_10220	0	0	0	0	0.056689	0	0	0	0	0.137318	0	0	0	0.295274	0	0	0	0	0	0.148523	0	0	0	0
Mus_musculus_newGene_10221	0.761914	0.350571	0.740086	0.683994	0.473201	0.566354	0.838884	0.493583	0.378673	0.718145	0.765841	0.558183	0.507093	0.402961	0.69845	0.773087	0.826945	0.491899	0.460219	0.92492	1.21632	0.533215	0.657714	0.699395
Mus_musculus_newGene_10224	0.059872	0	0	0	0	0.061565	0	0	0	0.030113	0.151732	0	0.127564	0.036751	0	0.146373	0.02993	0.287909	0	0	0.238381	0.094171	0.05516	0.065361
Mus_musculus_newGene_10227	0	0	0	0.046058	0	0.142247	0	0.040925	0.09122	0	0	0	0	0	0	0.1519	0	0	0	0	0	0	0	0
Mus_musculus_newGene_10230	0.181513	0.100963	0.094906	0.052006	0.386178	0	0.207863	0.267553	0	0.187431	0.330723	0.22561	0.185533	0.251798	0.253827	0.077927	0.119969	0.330834	0.122021	0.160769	0.604465	0.662651	0.222265	0.125807
Mus_musculus_newGene_10235	0.527698	0.61117	0.229093	0.351398	0.142218	0.262446	0.403049	0.277786	0.157554	0.157749	0.21576	0.528306	0.503443	0.309708	0.433085	0.506658	0.255685	0.459597	0.131198	0.454466	0.542715	0.358278	0.312301	0.553078
Mus_musculus_newGene_10237	0	0.092576	0.082976	0	0.225084	0.01959	0	0	0.074009	0.29354	0	0	0	0.113136	0	0	0	0.122581	0	0.109052	0.066914	0.042739	0	0.127934
Mus_musculus_newGene_10238	0.172522	0.114821	0.239288	0.230921	0.046458	0.150452	0	0.095001	0.107964	0.089801	0.179847	0.077799	0.32266	0.177128	0.137356	0.12074	0.142048	0.138954	0.219441	0.107333	0	0.088742	0.094614	0.085644
Mus_musculus_newGene_10239	0.602301	0.415903	0.422788	0.239533	0.778963	0.599418	0.353117	0.350644	0.208245	0.389294	0.627571	0.57875	0.440927	0.790915	0.288577	0.404221	0.346896	0.418449	0.404879	0.343768	0.603828	1.10013	0.413212	0.453653
Mus_musculus_newGene_10244	0	0	0	0	0	0	0	0	0	0.278609	0.370023	0.266755	0	0	0	0.0989	0.149945	0	0	0.248848	0.079788	0	0.307997	0
Mus_musculus_newGene_10248	0.140271	0.034426	0.139089	0.152668	0.282929	0.267707	0.254947	0.055951	0	0.250872	0.084044	0.123031	0.039183	0.073341	0.122179	0.142769	0.072851	0.028918	0.242638	0.078573	0.20093	0.194556	0.035738	0.044601
Mus_musculus_newGene_10249	0.179572	0	0.434953	0	0.3664	0	0	0	0	0.046333	0	0	0.490838	1.08317	0.128962	0	0	0.537621	0	0	0.26371	0	0.245339	0.134232
Mus_musculus_newGene_1025	0.213956	0.349453	0.266719	0.281926	0.460372	0.328247	0.363366	0.339707	0.211415	0.206242	0.234966	0.605952	0.447701	0.490531	0.474265	0.499102	0.182872	0.319197	0.217524	0.477836	0.386763	0.461326	0.238566	0.363487
Mus_musculus_newGene_10250	0.114978	0	0	0.069772	0	0	0.291233	0.178367	0.385381	0.254925	0.126183	0	0.259698	0.211057	0.060539	0	0.043989	0.198979	0	0	0	0	0.143941	0.214243
Mus_musculus_newGene_10254	0.445476	0.185466	0.465784	0.465297	0.405925	0.462518	0.390784	0.374728	0.297297	0.299817	0.31794	0.530466	0.453889	0.301633	0.385186	0.503235	0.294881	0.434572	0.623106	0.686665	0.497443	0.600108	0.494987	0.538179
Mus_musculus_newGene_10255	0.042294	0.055616	0.073033	0.25976	0.090017	0.071869	0.02957	0.148701	0.135463	0.120328	0.027797	0.106231	0.037717	0.09282	0.086466	0	0.086597	0.024116	0.237069	0.07226	0.1003	0.159145	0.016348	0.108501
Mus_musculus_newGene_10256	1.50544	1.51076	1.16144	1.83644	1.41509	1.66222	1.35374	1.35116	1.68534	1.10465	1.29468	1.85245	1.54846	1.2726	1.1761	1.51562	1.31616	1.38419	1.6049	1.26173	1.51004	1.22983	1.03589	1.27468
Mus_musculus_newGene_10257	0.464542	0.703058	0.627765	0.559307	0.805361	0.542802	0.522803	0.606144	0.869508	0.655477	0.663464	0.501525	0.664196	0.411416	0.488663	0.564941	0.565606	0.631076	0.267119	0.52277	0.861353	0.439382	0.417506	0.637061
Mus_musculus_newGene_1026	0.25224	0.070718	0	0.212218	0.103482	0.168057	0.076529	0.083808	0.182644	0.126868	0	0.077612	0.124789	0.067498	0.247389	0.183313	0	0.362435	0.197678	0	0.029253	0.153057	0.002838	0
Mus_musculus_newGene_10263	0	0.05498	0.065173	0.028174	0	0	0	0	0.076701	0.245465	0	0.16345	0	0	0.218309	0	0	0	0	0	0	0.112349	0	0
Mus_musculus_newGene_10264	0.272551	0.74524	0.298536	0.458109	0.155492	0.666955	0	0.07311	0.077972	0.191582	0.156493	0.259901	0.39803	0.201235	0.090007	0.218034	0.193121	0.272786	0.115475	0.127527	0	0.121084	0.126628	0.847022
Mus_musculus_newGene_10265	0.541641	0.228059	0.481314	0.797102	0.491586	0.230638	0.446534	0.237859	0.913404	0.299442	0.203719	0.570017	0.107157	0.240424	0.404947	0.482508	0.220822	0.391723	0.773163	0.311895	0.502905	0.376107	0.85498	0.319577
Mus_musculus_newGene_10266	3.76245	3.9739	4.84198	4.25496	4.77972	4.07132	4.66413	3.95177	3.56744	3.69923	4.00143	4.1845	3.90932	4.82921	5.41788	3.86315	3.16266	4.20383	4.276	3.95431	4.72436	5.12838	4.43027	4.13084
Mus_musculus_newGene_10268	0.15557	0.121544	0.249949	0.289005	0.201232	0.310428	0.15213	0.121268	0.170385	0.354184	0.340818	0.603477	0.217053	0.36689	0.362254	0.47371	0.218963	0.310044	0.227971	0.374018	0.248749	0.293227	0.454682	0.385714
Mus_musculus_newGene_10269	0.548872	0.397468	0.291305	0.336136	0.432214	0.725306	0.368861	0.288133	0.162217	0.266062	0.306153	0.401326	0.230276	0.452582	0.07832	0.429068	0.284522	0.623688	0.44971	0.136879	0.327063	0.569539	0.38081	0.276372
Mus_musculus_newGene_1027	0.096419	0.022508	0.162063	0.073943	0.189433	0.221267	0.298085	0.127407	0.042171	0.154404	0.164309	0.145569	0.061611	0.129313	0.087445	0.108083	0.125719	0.232339	0.281734	0.093721	0.146943	0.200186	0.230076	0.04324
Mus_musculus_newGene_10271	0	0.196753	0.157065	0.07647	0.070049	0.166052	0.124049	0	0.203835	0.141354	0.066243	0	0.110144	0.119248	0.083502	0.058436	0.131256	0.035056	0	0.447136	0	0.299663	0.23339	0.018172
Mus_musculus_newGene_10273	0.571211	0.435736	0.367024	0.615096	0.549369	0.521065	0.767028	0.434781	0.455172	0.334992	0.506744	0.657275	0.381575	0.435827	0.684242	0.324095	0.210221	0.438444	0.626441	0.723835	0.52472	0.682115	0.497821	0.379359
Mus_musculus_newGene_10275	0.48097	0.196007	0.674471	0.248717	0.425028	0.25342	0	0.792373	0.222327	0.057322	0.564222	0.375839	0.406336	0.326905	0.161552	0.150525	0.060056	0.471053	0.271763	0.146508	0.132903	0.320629	0.164003	0.228255
Mus_musculus_newGene_10277	0	0	0	0	0	0	0	0	0	0.101706	0	0	0	0.11084	0	0	0	0	0	0	0	0	0	0
Mus_musculus_newGene_10278	0.349943	0.355775	0.58384	0.36783	0.281336	0.121633	0.323922	0.169428	0.215564	0.421037	0.128833	0.223478	0.693729	0.42856	0.196452	0.198914	0.358607	0.199313	0.439684	0.211202	0.282059	0.220705	0.523035	0.795392
Mus_musculus_newGene_10279	0	0	0	0	0	0	0	0	0	0	0	0	0	0	0	8e-05	0	0.078537	0	0	0	0	0	0
Mus_musculus_newGene_1028	0.133341	0.153835	0.28886	0.035018	0.203422	0	0	0	0.128866	0	0.293203	0.056402	0	0.2191	0	0	0	0.192148	0.049048	0	0	0.056193	0.102243	0.231855
Mus_musculus_newGene_10281	0.273298	0.378355	0	0.462315	0.332172	0.276421	0	0.155318	0	0.269601	0.354083	0.213998	0.518271	0.185691	0.373269	0.501448	0.054477	0.409305	0.149612	0.173246	0.25777	0	0.185966	0.253068
Mus_musculus_newGene_10283	0.254329	0	0	0	0	0	0	0	0	0	0	0.132924	0	0	0	0	0	0	0	0	0	0	0	0
Mus_musculus_newGene_10286	0.471293	0.502941	0.326177	0.601171	0.554127	0.480521	0.645449	0.441418	0.491005	0.28582	0.420334	0.779483	0.665764	0.957934	0.707197	0.461696	0.319113	0.406862	0.701043	0.75585	0.352588	0.349663	0.509327	0.855438
Mus_musculus_newGene_10289	0	0	0	0	0	0	0	0	0.100122	0	0	0	0	0	0	0	0	0.144209	0	0	0	0	0	0
Mus_musculus_newGene_1029	5.00122	4.63943	3.48733	4.96504	5.72771	5.70468	4.96388	3.87122	4.02084	4.81992	3.51571	4.66538	4.72526	4.37395	4.40848	3.82196	4.11113	3.95419	5.00216	4.53706	4.801	4.39261	4.48928	4.89283
Mus_musculus_newGene_10290	0	0	0	0	0	0	0	0	0	0	0	0	0	0	0	0	0	0	0	0.130715	0	0	0	0
Mus_musculus_newGene_10292	0	0.471504	0.108832	0.097153	0.042508	0.101403	0.153132	0	0.026565	0.091247	0.166152	0.078131	0	0.060974	0.24167	0	0.083416	0.29116	0.161466	0.153159	0.264274	0.159303	0.082301	0.04582
Mus_musculus_newGene_10293	0	0	0	0	0	0	0	0	0	0	0.091692	0	0.222773	0	0	0	0	0	0	0	0	0	0	0.092046
Mus_musculus_newGene_10295	0	0	0.060498	0.307751	0.111758	0.052891	0.112568	0.028109	0	0.211333	0	0	0	0	0	0.035685	0.078223	0.085458	0	0.206156	0	0	0.099616	0.232505
Mus_musculus_newGene_1030	0.006156	0.000239	0.009126	0.006844	0.013048	0.009126	0.008244	0.018552	0.009252	0.008281	0.003193	0.013354	0.001875	0.005851	0.009321	0.012972	0.163246	0.005758	0.006289	0.007351	0.010346	0.008875	0.008515	0.00025
Mus_musculus_newGene_10302	0.131457	0	0.092955	0.058243	0.056306	0	0	0	0.055847	0	0	0.064597	0.187846	0.070164	0.063697	0.218903	0.344002	0.063029	0.374457	0.094865	0	0	0	0
Mus_musculus_newGene_10304	0	0	0.215221	0.106881	0	0.056707	0.237605	0	0	0.032155	0	0.097768	0.162846	0.150321	0	0.152664	0	0.065161	0.281279	0.351813	0	0	0.207838	0.124622
Mus_musculus_newGene_10306	0.640085	0.268434	0.289401	0.580817	0.555955	0.574758	0.12538	0	0.541194	0.571851	0.201997	0.633144	0.190949	0.375032	0	0.2815	0.382064	0.292832	0.129932	0.212327	0.322362	0.251586	0.31916	0.351982
Mus_musculus_newGene_10308	0.296971	0.203787	0	0	0	0	0	0	0	0	0	0	0	0	0.04237	0	0	0.051641	0	0	0	0	0	0
Mus_musculus_newGene_10310	0	0	0.391854	0.553125	0	0.745318	0	0	0	0	0.526299	0.366804	0	0	0	0.361338	0	0.446581	0	0	0	0	0.271522	0
Mus_musculus_newGene_10312	0.15952	0.078001	0.06131	0	0.176896	0.282397	0.103401	0.127421	0.059401	0.182729	0.264367	0	0	0.048983	0.411372	0.041516	0.110363	0.163621	0.153093	0.054556	0.113166	0.061858	0.291573	0.02546
Mus_musculus_newGene_10314	0	0	0	0.346067	0	0	0	0.278681	0.553915	0	0.355245	0	0	0	0.370177	0	0	0.453419	0	0	0.324804	0.227994	0	0
Mus_musculus_newGene_10315	0	0	0.048719	0.095547	0.121246	0	0	0	0	0.133792	0	0.148458	0	0	0	0.042766	0.125997	0	0.047681	0.045978	0	0.034293	0.066349	0
Mus_musculus_newGene_10317	0.07126	0	0.126652	0.023803	0	0.163283	0	0	0.04318	0.038412	0	0.252493	0	0.060442	0.120486	0.168073	0.277228	0.167602	0	0	0.219422	0.092423	0	0
Mus_musculus_newGene_10319	2.3628	1.28131	1.84973	2.17887	2.0464	2.68898	1.41773	1.86975	1.76147	1.35354	2.09431	1.79709	1.69258	2.18816	2.10787	1.85618	1.2721	2.1187	1.98354	1.44427	1.48548	0.968879	1.46156	1.71836
Mus_musculus_newGene_1032	0	0	0.138413	0.030173	0.05763	0.083047	0	0.032025	0	0	0	0.081778	0.028133	0.104412	0.025995	0	0.301993	0.155242	0	0.053898	0	0	0	0.034717
Mus_musculus_newGene_10321	0	0	0	0	0	0	0	0	0.008339	0	0	0	0	0.216782	0	0	0	0	0	0	0	0	0	0
Mus_musculus_newGene_10322	0.614533	0.41705	0.500025	0.404804	0.369946	0.382079	0.144978	0.762613	0.616539	0.474242	0.321906	0.320869	0.495	0.227552	0.461089	0.500526	0.344928	0.90202	0.781206	0.69378	0.636713	0.661843	0.403623	0.309697
Mus_musculus_newGene_10326	0.084511	0	0	0	0.117877	0	0	0	0.054054	0	0.123702	0.089609	0	0	0.139547	0	0	0.129218	0.034278	0	0.152935	0.043672	0.095575	0
Mus_musculus_newGene_1033	2.28234	1.82153	1.6971	3.08244	2.48274	2.54922	2.76123	1.96989	1.65942	2.90877	1.60117	1.98326	1.70088	1.19542	2.00842	1.91476	1.59217	3.0811	2.42747	2.0344	1.62402	1.73882	1.68355	1.74236
Mus_musculus_newGene_10330	0.091083	0.082	0.099279	0.119174	0.093043	0.114294	0	0.041792	0.041576	0	0	0	0	0	0.044193	0	0	0.124686	0	0	0	0.106159	0.029918	0
Mus_musculus_newGene_10331	0	0	0.135155	0	0	0	0	0	0	0	0	0	0	0	0	0	0	0	0	0	0	0	0	0
Mus_musculus_newGene_10332	0.264874	0.170051	0.216235	0.193631	0.17961	0.309814	0.239424	0.171686	0.17845	0.186636	0.365858	0.390338	0.336009	0.056424	0.229923	0.546246	0.030148	0.227937	0.258091	0.140502	0	0.29661	0.386499	0.278467
Mus_musculus_newGene_10334	0.346658	0.599449	0.340145	0.302389	0.477938	0	0.158016	0.128349	0	0	0.230003	0.32411	0.213742	0.074058	0.469785	0.380872	0.097072	0.22797	0.313431	0	0.185472	0.25923	0.320561	0.147826
Mus_musculus_newGene_10336	0.10575	0.196946	0.088109	0.129742	0.028139	0.093469	0.101909	0.097289	0.162772	0.10494	0.182371	0.216262	0.193625	0.028287	0.277202	0.0491	0.098285	0.213443	0.123956	0.311243	0.31012	0.204511	0.202919	0
Mus_musculus_newGene_10337	0.615859	0.25207	0.520672	0.293167	0.392774	0.157958	0.126795	0.378841	0.369927	0.498527	0.268362	0.301168	0.52617	0.30447	0.310526	0.600838	0.455158	0.253392	0.466801	0.268287	0.249963	0.457956	0.264684	0.474219
Mus_musculus_newGene_10338	0.302451	0.041151	0.170176	0.311059	0.198536	0.120912	0.264425	0.140846	0.090477	0.132338	0.095117	0.072119	0.036949	0.050198	0.133661	0.097552	0.190988	0.092057	0.241814	0.226467	0.245949	0.275239	0.200756	0.105634
Mus_musculus_newGene_10339	0.06074	0.151924	0.435221	0.306612	0.052342	0.305492	0.293139	0.035581	0.065429	0.119844	0	0.141992	0.250998	0	0.045097	0.106388	0.144714	0.201993	0.108289	0.481259	0.467081	0.049037	0.039874	0.147345
Mus_musculus_newGene_1034	0	0	0	0	0.002025	0	0.000746	0	0	0	0	0.003579	0	0.003284	0	0	0.000656	0	0	0	0	0	0	0
Mus_musculus_newGene_10341	0	0.118857	0.029738	0.061715	0	0	0	0	0	0	0.184104	0	0.018826	0	0	0	0	0	0.161617	0	0	0	0.204484	0
Mus_musculus_newGene_10342	0.139842	0	0.130523	0	0.283833	0.182188	0	0	0.211957	0	0	0.191477	0.103855	0.101272	0.281612	0.14254	0.343069	0.222604	0	0.179988	0.102627	0.066056	0.302596	0.132922
Mus_musculus_newGene_10346	0	0	0	0	0	0.515689	0	0	0	0	0	0	0	0	0	0	0	0	0	0	0	0	0	0.100686
Mus_musculus_newGene_10347	0	0	0	0	0.113783	0	0	0	0	0	0	0	0	0.065386	0	0	0	0	0.191911	0	0	0	0	0
Mus_musculus_newGene_10348	0	0	0	0	0.203502	0.262516	0	0	0.193618	0	0.225701	0	0	0	0	0	0	0	0	0	0	0.146944	0	0
Mus_musculus_newGene_1035	12.0795	7.96196	7.51051	12.8763	7.58164	7.37503	10.4737	9.05623	11.8891	12.1157	7.61844	12.0361	8.20333	8.33342	6.86903	8.54469	11.2756	9.63863	8.76938	12.6167	12.3562	6.10006	7.22453	8.58678
Mus_musculus_newGene_10351	0.150641	0.433794	0	0	0.136937	0	0	0	0	0.077133	0	0	0	0	0	0	0	0	0	0	0.135991	0	0	0
Mus_musculus_newGene_10352	0	0	0	0	0	0	0	0	0	0	0	0	0	0	0	0.120092	0	0	0	0	0	0	0	0
Mus_musculus_newGene_10353	0.473861	0.307785	0.362983	0.760405	0.313605	0.528833	0.576736	0.642542	0.154354	0.379157	0.527997	0.533754	0.741004	0.712234	0.677585	0.614981	0.354806	0.986991	0.413095	0.423508	0.571235	0.681289	0.584668	0.628839
Mus_musculus_newGene_10354	0.480396	1.01272	0.870639	0.565207	0.566908	0.398214	0.551919	0.250635	0.371679	0.706734	0.349951	0.648172	0.500334	0.216726	0.693529	0.472412	0.449697	0.566593	0.542484	0.270729	0.364705	0.506323	0.057742	0.276963
Mus_musculus_newGene_10356	1.60602	1.37262	1.64678	1.99371	1.86243	1.48906	2.18932	2.06227	1.11297	1.42392	2.06312	1.46606	0.983679	2.14134	2.11509	2.08545	1.22217	1.23036	1.55252	1.08746	1.9156	2.00016	1.80941	1.62877
Mus_musculus_newGene_10357	0	0	0	0	0	0	0	0	0	0	0	0	0	0	0	0	0	0	0.304761	0	0	0	0	0
Mus_musculus_newGene_10358	0	0.094463	0.014178	0	0.171243	0.122488	0.091183	0.087646	0	0	0.012886	0	0	0	0	0.075369	0.05932	0	0	0	0.01161	0	0.02275	0.033678
Mus_musculus_newGene_10359	3.49203	3.21538	3.19603	2.78664	3.04298	3.14854	2.82975	2.62036	2.71242	2.41548	2.75983	3.385	3.22753	2.72342	2.18178	3.42817	3.573	3.31301	2.9163	3.41916	3.24905	3.63634	2.27702	3.65621
Mus_musculus_newGene_1036	3.0707	2.35801	3.1073	3.54902	2.88674	3.28865	2.385	2.60838	3.23697	3.13294	3.41353	3.22146	2.55874	2.65822	2.93109	2.89288	3.02882	3.09167	3.17447	3.59593	3.57242	2.08793	3.56504	2.98549
Mus_musculus_newGene_10360	0.524744	0.734142	0.571572	0.700049	0.584641	0.568004	0.27228	0.518767	0.52954	0.525236	0.468186	0.524747	0.622605	0.719692	0.4385	0.571298	0.7382	0.485678	0.597626	0.612836	0.73447	0.460913	0.553822	0.524492
Mus_musculus_newGene_10361	0	0	0	0	0	0.135374	0	0	0	0	0	0	0	0	0	0	0.120649	0	0	0	0	0	0	0
Mus_musculus_newGene_10363	0	0	0	0	0	0	0	0	0	0	0	0.123829	0	0	0	0	0	0	0	0.068996	0	0	0	0
Mus_musculus_newGene_10365	0	0.02701	0	0.077221	0	0	0.054875	0	0	0	0	0.130781	0.198339	0	0	0	0	0	0	0	0	0	0.352222	0
Mus_musculus_newGene_10366	0.939069	0.699035	1.4108	0.933776	0.540125	1.14076	0.699533	0.897758	0.790295	0.950403	0.757657	1.11751	0.838946	0.827652	1.11985	0.892024	1.12103	0.592424	0.909712	0.936994	0.498191	0.678568	0.907287	0.841865
Mus_musculus_newGene_10367	0	0	0	0.007327	0	0.028227	0	0	0.341117	0	0.013374	0.01084	0	0	0	0	0.010641	0	0	0	0	0	0.365564	0
Mus_musculus_newGene_10368	0.426125	0.453677	0.44139	0.386678	0.338248	0.380357	0.294212	0.253304	0.045917	0.263443	0.451044	0.357474	0.416731	0.402217	0.43466	0.294684	0.310905	0.454965	0.517054	0.360438	0.30701	0.290249	0.089072	0.322406
Mus_musculus_newGene_10369	0.66434	0.373546	0.310217	0.189493	0.534364	0.410204	0.149968	0.288189	0.308992	0.523904	0.221007	0.509712	0.377115	0.556946	0.476055	0.5428	0.550136	0.319402	0.375452	0.419687	0.331381	0.370541	0.247194	0.732967
Mus_musculus_newGene_1037	0.266677	0.174012	0.256873	0.20476	0.065772	0.041757	0.096929	0.12681	0.194287	0.117398	0.131694	0.146375	0.169043	0.117903	0.258296	0.141171	0.140639	0.191472	0.118264	0.118458	0.198636	0.114277	0.315683	0.173419
Mus_musculus_newGene_10370	0	0	0	0	0	0	0	0	0	0	0	0	0	0	0	0	0	0	0	0.26143	0	0.055596	0	0
Mus_musculus_newGene_10372	1.73374	0.981007	0.959079	1.54665	1.46589	1.30058	1.32449	0.832626	1.05007	0.773768	1.32021	1.49067	1.45796	2.05368	1.01958	1.44581	1.20338	0.87285	1.12939	0.731284	0.500062	1.67809	1.2148	0.955382
Mus_musculus_newGene_10373	0	0	0	0	0	0	0	0	0	0	0	0	0	0	0	0	0	0	0	0	0.27759	0	0	0
Mus_musculus_newGene_10374	0.231938	0.145923	0	0	0.120899	0	0.093666	0.318211	0.079742	0.032048	0.031108	0.162201	0.070667	0	0.266779	0.059028	0.148565	0.061542	0	0	0.149057	0.126842	0.085297	0.155382
Mus_musculus_newGene_10375	0	0	0	0	0	0	0	0	0	0	0	0	0	0	0	0	0	0	0	0	0.140121	0.06142	0	0
Mus_musculus_newGene_10376	0	0	0	0	0	0	0	0	0	0	0	0	0	0	0	0	0	0	0	0	0	0	0.30932	0
Mus_musculus_newGene_10377	0	0	0	0	0	0	0	0.200061	0	0	0	0	0.057117	0.061524	0	0	0	0.051888	0.157449	0.121189	0	0	0	0
Mus_musculus_newGene_10378	0	0	0	0	0	0	0	0	0	0	0	0	0	0	0	0	0	0.227882	0	0.095923	0	0	0	0
Mus_musculus_newGene_10379	0.495896	0.312572	0.371892	0.316127	0.321269	0.255823	0.510392	0.415573	0.508462	0.387097	0.233882	0.452006	0.575449	0.613923	0.348559	0.439843	0.363338	0.295337	0.396626	0.566975	0.687642	0.608513	0.29216	0.53634
Mus_musculus_newGene_10380	0.121127	0.05313	0	0.061396	0	0.258176	0	0.335421	0.351647	0.347122	0.02644	0.097293	0.127573	0	0.082228	0.257873	0.076302	0.227518	0.124999	0.213802	0.057831	0.031027	0.081912	0.051204
Mus_musculus_newGene_10381	0	0	0	0	0.027715	0	0	0	0	0	0	0	0	0	0	0	0	0	0	0	0	0.062324	0	0.142633
Mus_musculus_newGene_10382	0.151811	0.246386	0.061097	0.100784	0.100398	0.086261	0.034577	0	0.084548	0.156282	0	0.088276	0.187606	0.337943	0.07744	0.12312	0.179815	0.150051	0.068801	0.077111	0.123069	0.025132	0.034087	0.066359
Mus_musculus_newGene_10384	0.596302	0.314138	0.398823	0.584709	0.642943	0.716541	0.759806	0.35575	0.423199	0.433988	0.598523	0.589516	0.3674	0.42136	0.575395	0.423274	0.289702	0.731769	0.512037	0.691781	0.56696	0.334898	0.334681	0.428026
Mus_musculus_newGene_10385	0.128771	0.104539	0.244862	0	0.031103	0	0.18434	0	0.072566	0.036172	0	0.309544	0.036728	0.076266	0.078702	0.161822	0.137175	0.068758	0.129761	0.082227	0	0.212073	0	0.040182
Mus_musculus_newGene_10387	0	0	0	0	0	0	0	0	0	0	0	0	0	0.11084	0	0	0	0	0	0	0	0	0	0
Mus_musculus_newGene_1039	0.672343	0.773274	0.336662	0.34023	0.870769	0.534962	0.452067	0.572144	0.434433	0.382808	0.490097	0.429622	0.801458	0.33448	0.427891	0.677386	0.541006	0.611656	0.809275	0.547776	0.694896	0.22748	0.547471	0.395357
Mus_musculus_newGene_10390	1.54459	2.34386	2.31916	2.45058	1.49866	1.9035	1.05354	1.38098	2.28831	1.99029	1.56554	2.07841	2.5811	1.82289	1.8108	1.97865	1.40325	2.11537	2.24326	1.79591	1.85107	1.5557	2.52785	2.29745
Mus_musculus_newGene_10391	0	0	0	0	0	0	0	0	0	0	0	0	0	0	0	0	0	0	0	0.130715	0	0	0	0
Mus_musculus_newGene_10392	2.04381	2.71932	2.65882	2.61035	2.93039	2.53006	2.50417	2.13897	2.29697	2.2955	1.9888	2.99762	2.95742	2.54345	1.95074	2.20257	2.61227	2.70486	3.58631	2.89793	3.22489	2.26035	2.73096	2.74695
Mus_musculus_newGene_10395	0	0	0	0	0	0	0.199146	0	0	0	0	0	0	0	0	0	0	0	0	0	0	0	0	0
Mus_musculus_newGene_10398	0.454977	0.552106	1.13915	0.582852	1.20886	0.995856	0.459927	1.03237	0.2934	0.482697	0.579197	0.285005	0.600357	1.00576	0.662563	0.934913	1.07254	0.996124	1.12984	0.691569	0.771613	0.578075	0.951106	0.652555
Mus_musculus_newGene_1040	2.99998	3.95147	2.90709	2.45541	4.83201	2.22256	2.14666	3.49454	2.37823	2.53993	2.72173	1.99898	3.3571	2.02736	2.75386	3.69703	2.04047	3.0281	3.59639	3.2472	2.90875	1.52791	3.53386	2.57817
Mus_musculus_newGene_10401	0	0	0	0	0	0	0	0	0	0	0	0	0	0	0.603783	0	0	0	0	0	0	0	0	0
Mus_musculus_newGene_10403	0	0	0	0.118098	0.186499	0	0.116025	0.043663	0.17084	0.133133	0.168676	0.364934	0.210858	0.14791	0.132831	0.20626	0.081534	0.167262	0.061555	0.149907	0.065869	0	0.084056	0.443172
Mus_musculus_newGene_10404	0	0	0	0	0	0	0	0	0	0	0	0	0	0	0.407786	0	0	0	0	0	0	0	0	0
Mus_musculus_newGene_10405	0	0	0.130591	0.163691	0	0	0	0.059478	0	0.117313	0	0.048716	0.084199	0	0	0.047725	0	0	0.153124	0	0	0.171005	0.223373	0
Mus_musculus_newGene_10407	0	0	0.230378	0	0.157783	0.273608	0.157784	0	0	0.089957	0.137307	0	0	0	0.168034	0.099281	0.128774	0.069492	0.359721	0.089124	0	0.140437	0.146332	0
Mus_musculus_newGene_10408	1.39199	0.934012	0.934186	1.40457	1.41748	1.50315	1.23514	0.947908	0.822237	1.20116	1.38265	1.39499	1.16021	1.52446	0.841228	1.34117	1.16946	0.966223	1.75119	1.33394	1.76828	1.59978	0.894557	1.69078
Mus_musculus_newGene_10409	0	0	0	0	0	0.11964	0	0	0	0	0	0	0	0.15555	0	0	0	0	0	0	0	0	0	0
Mus_musculus_newGene_1041	1.17998	1.02555	0.359086	1.16877	1.92016	0.443186	1.23642	0.843059	1.13219	1.38698	0.410564	0.213079	0.318228	0.517636	0.904109	1.14902	0.781093	1.59968	0.336918	1.22721	0.517382	0.299943	0.988956	0.542913
Mus_musculus_newGene_10411	0.204635	0.112695	0	0.544094	0.446781	0.48693	0	0.446993	0	0.185564	0	0	0.212904	0.176473	0.173735	0	0	0.278566	0.416201	0.539367	0.241825	0.311358	0.396604	0.095522
Mus_musculus_newGene_10416	0.038892	0.212171	0.203075	0.371881	0.082137	0.239583	0.29881	0.214717	0.218422	0.344693	0.167546	0.399034	0.419634	0.439701	0.102522	0.254206	0.128445	0.373013	0.504587	0.123582	0.282874	0.174227	0.26304	0.210035
Mus_musculus_newGene_10417	0.173838	0.150258	0.082523	0.111148	0.078804	0.041476	0	0.063435	0.064466	0.067458	0.209439	0.115975	0.477248	0.182126	0.072006	0.076341	0.13615	0.154627	0.069562	0	0.017138	0.02279	0.16922	0.164851
Mus_musculus_newGene_10418	0	0	0	0	0	0	0	0	0	0.035463	0.364312	0	0	0	0.185119	0	0	0	0	0	0	0	0	0
Mus_musculus_newGene_10419	0	0.057454	0.090874	0	0.158514	0.299246	0	0.186625	0	0.033939	0.241428	0.087571	0.168685	0.184026	0.061474	0	0	0	0	0	0	0	0.042163	0
Mus_musculus_newGene_1042	0	0	0	0	0	0	0	0	0	0	0	0.083639	0	0	0	0	0	0.299999	0	0	0	0	0	0
Mus_musculus_newGene_10420	0	0	0	0.062359	0	0	0	0	0	0	0	0	0	0	0.189741	0	0.083915	0	0	0	0	0	0	0
Mus_musculus_newGene_10421	0	0	0	0.296311	0	0	0	0	0	0	0	0	0.069694	0	0	0	0	0.163128	0	0.146065	0	0	0	0
Mus_musculus_newGene_10422	0	0	0	0	0.08606	0	0.19307	0	0	0	0.039415	0.291563	0	0	0	0	0	0.109026	0.093122	0	0.175275	0	0	0
Mus_musculus_newGene_10425	0.529675	0.038974	0.095298	0.410871	0.353691	0.243803	0.492885	0.554137	0.151997	0.534297	0.127294	0.16688	0.200442	0	0.290199	0.483539	0.053646	0.518772	0.157548	0.291659	0.250828	0.477756	0.508564	0
Mus_musculus_newGene_10426	0	0	0	0	0	0.196131	0	0	0	0	0	0	0	0	0	0	0	0	0	0	0	0	0	0
Mus_musculus_newGene_10428	0.833419	0.260016	0.666745	0.943046	0.411658	1.09591	1.17689	1.08206	0.531302	0.551499	0.539304	0.489096	0.172294	0.343521	0.890888	1.01136	0.448695	0.666833	0.843393	0.437181	0.410966	0.741278	0.706787	0.375434
Mus_musculus_newGene_10429	0	0	0	0	0	0	0	0	0	0	0	0	0	0	0	0	0	0	0	0.252183	0	0	0	0
Mus_musculus_newGene_1043	0.936187	1.57428	0.082109	1.02746	0.922158	1.21236	1.26905	1.35083	1.45103	1.5362	1.27233	1.14965	0.752326	0.62803	1.45701	1.46363	1.09654	1.04644	1.27748	1.4703	0.303126	0.960388	0.986721	0.486979
Mus_musculus_newGene_10431	0	0	0	0	0	0.103657	0	0	0.083727	0	0	0	0	0.093917	0	0	0.193712	0	0	0	0	0	0	0
Mus_musculus_newGene_10432	0	0	0	0	0	0	0	0	0	0	0	0	0	0.185563	0	0	0	0	0	0	0	0	0	0
Mus_musculus_newGene_10433	0.07603	0.042873	0.120281	0.077225	0.225921	0.147802	0	0.09208	0.202333	0.258972	0.063057	0.182212	0.154761	0.208234	0.17534	0.179983	0.070058	0.084849	0.05171	0.350778	0.068883	0.161569	0.046516	0.08125
Mus_musculus_newGene_10435	0.964969	1.592	1.09336	1.09886	0.74053	1.12322	0.995684	0.882925	1.0273	0.960724	1.0783	1.46669	1.40197	1.18603	1.19602	1.3348	0.953487	1.48719	1.39714	1.40557	1.34264	1.14284	1.25731	0.871652
Mus_musculus_newGene_10438	0	0	0	0	0	0	0	0	0	0.374876	0.172929	0.144463	0	0.184051	0	0	0	0	0	0	0	0	0	0
Mus_musculus_newGene_10439	0.208332	0.125723	0	0.194514	0.589338	0.157366	0.251933	0.060673	0.212756	0.338888	0.132061	0.208434	0.181521	0.162205	0.065067	0.137907	0.137326	0.418815	0.142545	0.311219	0.246613	0.269839	0.146041	0.283832
Mus_musculus_newGene_1044	0.552097	0.103683	0.135754	0.486001	0.359338	0.055373	0.720927	0.112318	0.185304	0.159977	0.442782	0.291225	0.131905	0.198732	0.418206	0.214294	0.247872	0.141594	0.230043	0.323676	0.153137	0.253646	0.09869	0.316759
Mus_musculus_newGene_10440	0	0	0.106795	0	0.062362	0.074922	0	0	0	0	0	0	0.065042	0	0	0	0.339154	0	0	0	0	0	0	0
Mus_musculus_newGene_10442	0	0	0	0	0	0	0.110858	0	0	0	0	0	0	0	0	0	0	0	0	0	0	0	0	0
Mus_musculus_newGene_10443	0	0	0	0	0	0	0	0	0	0	0	0	0	0	0	0	0	0	0	0	0	0.224699	0	0
Mus_musculus_newGene_10445	0.22642	0.28715	0	0	0.250761	0	0.621197	0.272101	0.209861	0	0.08961	0.090446	0	0.125954	0.065314	0.27779	0.171454	0.17474	0.12686	0.136987	0	0.081141	0.309955	0.170488
Mus_musculus_newGene_10446	11.2887	11.5856	9.25821	11.4799	12.9522	13.595	12.0073	11.8127	10.5625	9.77501	11.8975	11.2748	12.2784	9.18721	10.0706	13.5442	11.4756	10.8716	12.4683	12.3356	11.4386	10.0769	11.1157	13.3947
Mus_musculus_newGene_10447	0	0	0	0	0	0	0	0	0	0	0	0	0	0	0	0	0	0	0	0.130715	0	0	0	0
Mus_musculus_newGene_10448	1.02087	0.590046	0.422503	0.383499	0.846696	0.838501	0.67072	0.625632	0.349665	0.503319	0.413127	0.610677	0.537109	0.284407	0.551514	0.361222	0.453517	0.354435	1.01948	0.63566	0.709461	0.268258	0.406212	0.626999
Mus_musculus_newGene_10449	0	0	0	0	0	0	0	0.037265	0	0	0	0	0	0	0.114495	0	0	0	0	0	0	0	0	0
Mus_musculus_newGene_1045	0.245328	1.18234	0.866498	0.494861	0.316852	0.769021	0.070165	0.646818	0.127781	0.610561	0.506118	0.509586	0.601893	0.090325	0.711787	0.396537	0.319061	1.38238	0.961955	0.903137	0.60668	0.253629	0.160454	1.2867
Mus_musculus_newGene_10451	0.827136	0.518223	1.05192	0.521863	0.530062	0.825338	0.995898	0.540482	0.492208	0.820717	0.701845	0.704854	0.525732	0.59535	0.619153	0.477539	0.425047	0.724512	0.78646	0.768288	0.40638	0.903681	0.521229	0.446709
Mus_musculus_newGene_10453	0.238687	0.300735	0.045458	0.132012	0.105629	0.263568	0.132562	0.089368	0.209719	0.133207	0.24025	0.387377	0.480832	0.20123	0.181892	0.162109	0.241665	0.067852	0.196138	0.203107	0.152155	0.130441	0.107314	0.178478
Mus_musculus_newGene_10455	0	0.152876	0	0	0	0	0	0.152659	0	0	0	0	0	0	0	0	0	0	0	0	0	0.043367	0	0.061531
Mus_musculus_newGene_10456	0.098314	0.089917	0.045399	0.183628	0.112405	0.117487	0.06297	0.039789	0.083865	0.164905	0.050646	0.175142	0.109649	0.136389	0.276553	0.07965	0.074115	0.066861	0	0.11145	0.272754	0.102722	0.099962	0.138772
Mus_musculus_newGene_10458	0.097244	0.049659	0	0.055789	0.15582	0.38945	0.116045	0	0.103912	0.045653	0	0.115234	0.027673	0.163521	0.09789	0.199462	0.07792	0.067667	0.709987	0.057458	0.149716	0.051823	0.274953	0.069122
Mus_musculus_newGene_1046	11.9206	12.1968	10.9545	13.7066	14.2707	11.8927	14.079	13.7299	11.3352	8.8197	9.66153	11.7559	14.8453	13.0357	13.1155	11.3813	13.236	13.782	18.3239	11.2963	11.5877	10.724	12.1593	13.2454
Mus_musculus_newGene_10460	0	0	0.050007	0.055063	0	0	0	0.058095	0	0	0	0.086246	0.106634	0	0	0	0	0	0	0.442253	0.138795	0	0	0
Mus_musculus_newGene_10463	0.046373	0	0	0.058564	0	0.054415	0.090656	0	0	0.08439	0	0	0.222739	0.037512	0	0.087173	0.177693	0	0	0	0	0	0	0.111242
Mus_musculus_newGene_10464	0.887702	1.56683	0.600584	0.721117	1.38771	1.63481	1.61088	1.03509	1.42674	0.8578	0.900986	1.70063	1.48218	0.673932	0.651585	0.495845	0.667453	0.83876	0.630356	1.04159	0.71625	0.634653	0.665134	1.18454
Mus_musculus_newGene_10465	0	0	0	0	0	0	0	0	0	0	0	0.446173	0	0	0	0	0	0.041503	0	0	0	0.021992	0	0
Mus_musculus_newGene_10468	2.53741	1.99115	2.02963	1.91028	1.92243	2.09808	2.61437	2.19932	2.17361	1.74024	2.45496	2.30924	1.83937	1.88688	1.88095	2.42735	2.19477	1.653	2.27761	2.61383	2.00738	2.35392	2.43356	2.11117
Mus_musculus_newGene_10469	0.093411	0	0.08435	0.149679	0.367306	0.082715	0.116919	0.070219	0.181692	0.242746	0.100015	0.064319	0.103833	0.067537	0.398087	0.112049	0.124071	0.047974	0.10504	0.053131	0.142101	0.02292	0.355345	0.257758
Mus_musculus_newGene_1047	0.151928	0.137388	0.193163	0.166219	0.05442	0.179725	0.11991	0.133998	0.104291	0.342801	0.060646	0.31186	0.260349	0.12968	0.142614	0.356353	0.011487	0.190758	0.192097	0.162575	0.173286	0.076373	0.185383	0.24549
Mus_musculus_newGene_10470	0.052953	0	0.0991	0.075663	0	0.111681	0.093011	0	0.108008	0	0.17047	0.036729	0	0	0	0.058001	0	0	0.117262	0	0	0.030087	0	0
Mus_musculus_newGene_10471	0	0	0	0	0	0.279047	0	0	0	0	0	0	0	0	0	0	0	0	0	0	0	0	0	0.141229
Mus_musculus_newGene_10474	0	0.180567	0	0	0	0.139635	0.272668	0	0.044065	0	0.054537	0	0.178218	0.092624	0	0	0	0	0	0	0	0.11454	0	0
Mus_musculus_newGene_10475	0	0	0	0.272252	0	0.037071	0.402541	0.19904	0	0.22546	0	0.092674	0	0.109685	0.197759	0.057267	0	0	0	0	0	0	0.072344	0
Mus_musculus_newGene_10476	0	0	0	0.223944	0	0	0	0	0	0	0	0	0	0	0	0	0	0	0	0	0	0	0	0
Mus_musculus_newGene_10477	0	0	0	0	0	0	0	0	0	0	0	0.141302	0.08626	0	0	0	0.039656	0.04127	0	0	0.102977	0	0.121381	0
Mus_musculus_newGene_10479	0.456859	0.164073	0.6847	0.496176	0.323538	0.536981	0.166889	0.493074	0.410412	0.473228	0.226864	0.330414	0.202356	0.235997	0.463111	0.354172	0.419503	0.278261	0.328633	0.328973	0.346438	0.301256	0.227061	0.373007
Mus_musculus_newGene_1048	2.16092	2.00859	0.445565	2.5819	0.788724	1.36613	2.60948	1.58245	2.3955	1.68071	2.38622	2.27628	2.73596	1.20028	2.70792	0.379187	0.767788	2.46483	3.20427	3.16939	0.996876	0.674713	1.22452	2.31961
Mus_musculus_newGene_10480	0.077686	0	0.096496	0.014804	0	0.11546	0	0.126722	0	0.014848	0.02887	0	0	0.014181	0	0	0	0	0	0	0	0.138926	0	0
Mus_musculus_newGene_10482	0	0	0	0	0	0	0	0	0	0	0	0	0	0	0.034089	0	0.068843	0.083453	0	0	0	0	0	0
Mus_musculus_newGene_10483	0	0	0.104448	0	0.106083	0	0	0	0	0.04315	0	0	0	0	0	0	0	0.083768	0.225493	0.064165	0	0	0	0
Mus_musculus_newGene_10485	0.171633	0.090239	0.264295	0.149228	0.080074	0.146963	0.138114	0.160335	0.045659	0.218278	0.110817	0.375929	0.228502	0.119181	0.219818	0.20505	0.040128	0.168803	0.138329	0.021867	0.253927	0.296925	0.176892	0.150862
Mus_musculus_newGene_10486	4.6705	4.13757	7.17763	4.25856	5.59156	6.23604	5.72816	7.06213	4.57911	4.89846	5.0884	5.54793	4.28956	5.4989	5.63965	5.18586	5.36984	3.46326	5.09824	4.36748	4.996	4.71921	5.64775	4.26718
Mus_musculus_newGene_10488	0.194679	0	0.039928	0.17822	0.106076	0.28651	0.073181	0	0.16047	0.096261	0.206814	0.271018	0.168941	0.187485	0.215115	0.063421	0.136864	0.171513	0.281941	0.232212	0.304986	0.121602	0.172529	0.218211
Mus_musculus_newGene_10489	0	0	0.123106	0.301364	0.308725	0.083403	0.07435	0.095106	0	0.110046	0	0.155899	0.104154	0	0	0	0.064027	0.188798	0.118588	0	0.608432	0.0833	0	0
Mus_musculus_newGene_1049	0	0	0	0.36498	0	0	0	0	0	0	0	0	0	0	0	0	0	0	0	0	0	0	0	0
Mus_musculus_newGene_10490	0	0	0	0	0.108054	0	0	0	0	0	0	0	0	0.063246	0.044544	0	0	0	0.274021	0	0	0	0	0
Mus_musculus_newGene_10493	0	0	0	0	0	0	0	0	0	0	0	0	0	0.238601	0	0	0	0	0	0	0	0	0	0.075022
Mus_musculus_newGene_10494	0	0	0	0	0.076114	0.398047	0	0	0	0	0	0	0	0	0	0.299098	0	0	0	0	0	0	0	0
Mus_musculus_newGene_10495	0	0	0	0.275845	0	0	0	0	0	0	0	0	0	0	0	0	0	0	0	0	0.201152	0	0	0
Mus_musculus_newGene_10496	0	0	0.054087	0.181368	0.11427	0.064868	0.168354	0.073906	0.123041	0.087666	0	0	0.054422	0	0	0	0.13905	0.038867	0.113197	0.122334	0.077676	0.240749	0.176914	0
Mus_musculus_newGene_10497	0.18012	0.085628	0.195965	0.048168	0.206706	0.119022	0.159257	0	0.047997	0	0.432248	0.037907	0.03648	0.080071	0.177838	0.151596	0.195539	0.130085	0.125648	0.136147	0.21964	0.163481	0.101852	0.054315
Mus_musculus_newGene_10498	0	0.14688	0.056168	0	0.080444	0	0.093582	0.100396	0.120339	0.092533	0.084453	0	0	0.214407	0.187595	0	0	0	0	0.02639	0	0.370402	0.11247	0
Mus_musculus_newGene_105	0	0	0	0	0	0	0	0	0	0	0	0	0	0	0	0	0	0	0	0	0	0.224699	0	0
Mus_musculus_newGene_1050	2.15461	2.87049	2.43189	2.67408	1.46029	2.62084	2.0469	2.188	2.14906	2.05436	1.93335	2.75546	2.49095	1.33774	2.46063	2.63074	2.13994	2.40638	3.20305	2.8625	1.26461	1.97301	2.45467	2.49787
Mus_musculus_newGene_10500	0	0	0	0	0	0	0.221716	0	0	0	0	0	0	0	0	0	0	0	0	0	0	0	0	0
Mus_musculus_newGene_10501	0.071553	0.087162	0	0.061767	0.084762	0	0	0.022393	0.17084	0.040389	0.051195	0	0	0	0	0	0	0	0	0.033012	0	0.085982	0	0
Mus_musculus_newGene_10503	0.530459	0	0.093696	0.328809	0.224033	0.382625	0.051008	0.074045	0.338919	0.145151	0.042038	0.055618	0.292363	0.07378	0.104959	0	0.111117	0	0.74086	0.246457	0.182221	0.268178	0.198204	0.083013
Mus_musculus_newGene_10506	0.139611	0.142921	0.196185	0.329585	0.152943	0.101173	0.121234	0.144032	0.109793	0.177128	0.091246	0.152039	0.136575	0.187554	0.031303	0.062314	0.264008	0.212076	0.289107	0.302319	0	0.100819	0.124926	0.203476
Mus_musculus_newGene_10507	0.202231	0	0.132898	0.105803	0.191586	0.157827	0.258908	0.467974	0.051521	0.053282	0.042548	0.238506	0.115538	0.069536	0.265356	0.210794	0.302122	0.377571	0.18759	0.301608	0.061739	0.272158	0.185565	0.162653
Mus_musculus_newGene_10509	0	0.047658	0	0.092698	0.092408	0.073514	0.24106	0.116952	0.134512	0.073471	0.246196	0.058812	0.115198	0.201371	0.100083	0.147285	0.057782	0.125891	0.077494	0.247529	0.155624	0.049181	0.047988	0
Mus_musculus_newGene_1051	0.625329	0.293637	0.852437	0.660877	0.838593	0.685251	0.477642	0.74222	0.694265	0.700864	0.337739	0.263279	0.222465	0.279525	0.526172	0.583386	0.436664	0.662635	0.911913	0.76609	0.985623	0.544389	0.550489	0.374477
Mus_musculus_newGene_10510	0.367347	0.285721	0.146657	0.164078	0.278233	0	0.110495	0	0.073963	0.237111	0	0.143761	0.211546	0.288061	0.270197	0.073117	0.057384	0.024364	0.430036	0.130501	0.038844	0.352793	0.16006	0.291744
Mus_musculus_newGene_10512	0.089733	0	0	0	0	0	0.278486	0	0.137783	0	0	0.112986	0	0	0	0	0	0	0	0	0.321243	0	0	0
Mus_musculus_newGene_10513	0.438456	0.402398	0.31717	0.314947	0.22629	0.212345	0.353534	0.521999	0.137305	0.142974	0.354718	0.286309	0.40625	0.46728	0.438976	0.628266	0	0.425746	0.411908	0.241659	0.435762	0.258718	0.353804	0.340796
Mus_musculus_newGene_10516	4.54472	4.03733	4.18162	4.35119	3.8662	5.89152	5.67431	3.59194	3.90897	3.83632	3.85312	3.91122	3.9077	3.66749	3.77175	3.99886	3.86986	4.69493	6.07397	5.8512	5.13775	4.22348	3.64342	5.83965
Mus_musculus_newGene_10517	0.031044	0.13036	0.097327	0.092335	0.086642	0.087808	0.084688	0	0.040874	0	0.083635	0.133403	0.126546	0.028513	0.24053	0.117109	0.075898	0.079375	0.113931	0.08861	0.221489	0.134546	0.125219	0.273627
Mus_musculus_newGene_10518	1.07081	1.45135	1.39972	1.7598	1.44162	1.84641	1.30283	1.88877	1.23713	1.4673	1.66464	1.39839	1.44487	2.11068	2.23587	1.65172	1.48914	1.44727	1.5769	1.47933	1.81488	2.26959	1.22847	1.01615
Mus_musculus_newGene_10519	0	0.172891	0.06119	0.048407	0.040233	0.079924	0.151467	0	0	0	0.087481	0.112753	0.09685	0.067755	0	0	0.108776	0.073519	0	0.033154	0	0.14999	0.01703	0
Mus_musculus_newGene_10521	0	0.168745	0	0.137319	0	0.070471	0.241562	0.056078	0.077509	0.14305	0.131905	0.106787	0.08426	0.05942	0.051275	0.156039	0.166585	0.408218	0.408503	0.195507	0.18408	0.055472	0.078974	0
Mus_musculus_newGene_10522	0	0	0.093107	0.18103	0.237021	0.319039	0	0.289487	0	0.204554	0	0.182786	0.094786	0	0.175864	0	0.154361	0.093541	0.343716	0	0	0.259153	0	0.366528
Mus_musculus_newGene_10523	2.0669	2.64112	2.14896	1.96161	2.29348	3.16385	2.3444	1.54007	2.02379	2.19892	2.26694	3.17406	1.62449	2.35178	2.36481	2.66318	2.06563	2.15324	2.8133	2.36789	1.97192	2.58327	1.50074	1.83271
Mus_musculus_newGene_10525	0.981349	0.660696	0.920286	0.745426	1.24114	0.986184	0.99402	0.936899	0.954981	0.391324	0.818009	0.869635	0.940854	1.07594	0.758718	0.798948	1.28971	1.44823	0.526064	0.715884	0.540885	0.56348	0.848022	0.92686
Mus_musculus_newGene_10526	0.134023	0.030502	0.181178	0	0.203454	0	0	0.038988	0	0.129729	0	0.045264	0.054311	0	0.052128	0	0.02803	0.08237	0.142115	0	0	0	0.205624	0
Mus_musculus_newGene_10527	0	0.064547	0	0.080508	0	0.108327	0.031023	0.128322	0.150691	0	0	0	0.041192	0	0.113643	0.048748	0.057279	0.066022	0	0	0.062305	0	0	0.119851
Mus_musculus_newGene_10528	0.323652	0.226332	0.468193	0.372563	0.304276	0.395476	0.845678	0.401084	0.876542	0.354702	0.223193	0.445404	0.286208	0.53983	0.667527	0.219336	0.656692	0.785446	0.354919	0.50758	0.455581	0.318193	0.180677	0.562644
Mus_musculus_newGene_1053	0.636179	0.701507	0.849072	0.736358	0.934544	0.699612	0.838001	0.97107	0.719079	0.607893	0.823379	0.807092	0.782092	0.441659	0.733057	0.655429	0.549131	0.575514	0.840282	0.837987	0.879519	0.760019	0.828093	0.680364
Mus_musculus_newGene_10530	0	0.110274	0	0	0	0	0	0	0.170714	0	0	0	0	0	0	0	0	0	0	0	0	0	0	0.066093
Mus_musculus_newGene_10531	0	0	0	0	0	0	0	0	0	0	0	0	0	0.221679	0	0	0	0	0	0	0	0	0	0
Mus_musculus_newGene_10532	0	0	0	0	0	0.149733	0	0.085851	0	0	0	0	0	0	0.060689	0	0.178262	0	0	0	0	0	0	0
Mus_musculus_newGene_10534	0	0	0.022706	0	0.009076	0	0	0	0	0	0	0.112986	0	0	0	0	0	0	0	0	0	0	0	0
Mus_musculus_newGene_10537	0.067276	0.206813	0.14734	0.128197	0.031336	0.086266	0.243318	0.027096	0.233677	0.111078	0.226164	0.458177	0.106636	0.385601	0.235211	0.031561	0.185717	0.100775	0.197095	0.111852	0.095299	0.141078	0.192367	0.059752
Mus_musculus_newGene_10538	0	0	0	0	0	0	0.248279	0.059633	0.194083	0.247596	0	0	0	0.032328	0	0	0	0	0.277332	0.15886	0	0	0	0
Mus_musculus_newGene_10539	5.49133	5.48617	4.53743	5.95298	6.15972	5.28351	6.11239	4.8243	4.80199	4.65819	7.01869	5.38186	5.79214	5.11687	6.04866	5.01832	4.95681	5.10199	5.49713	4.63876	4.66292	5.78851	5.44238	5.87097
Mus_musculus_newGene_1054	0.182714	0.028435	0.188081	0.294357	0.134968	0.089763	0.175963	0.154717	0.14834	0.201935	0.08372	0.102698	0.202781	0.028699	0.149078	0.210647	0.108755	0.167313	0.284523	0.062022	0.108006	0.127144	0.242487	0.168103
Mus_musculus_newGene_10540	0.298377	0.220407	0.207545	0.339851	0.280073	0.405515	0.201814	0.290105	0.248872	0.121913	0.16003	0.159095	0.233677	0.347813	0.122997	0.136841	0.260605	0.302135	0.140606	0.237504	0.207986	0.174358	0.216695	0.18977
Mus_musculus_newGene_10541	0.669163	0.461272	0.383084	0.705395	0.777441	0.685193	0.478485	0.213872	0.642521	0.740159	0.665452	0.403055	0.427369	0.142748	0.939664	0.504362	0.394075	1.07373	0.31224	0.250133	0.672926	0.475228	0.665976	1.02788
Mus_musculus_newGene_10544	0.333062	0.165778	0.899493	0.328381	0.234679	0.429802	0.281479	0.375312	0.160976	0.362564	0.051381	0.330902	0.274419	0.196567	0.355626	0.417509	0.331317	0.133258	0.254585	0.287471	0.414028	0.177192	0.466254	0.41492
Mus_musculus_newGene_10549	0	0	0	0	0	0	0.053267	0	0.210927	0	0.253867	0	0	0	0	0.18474	0	0.03916	0	0	0.214579	0	0.029284	0
Mus_musculus_newGene_1055	2.66443	2.16936	1.66738	2.58108	2.95703	2.23516	1.52474	1.48799	1.71083	1.86722	1.53468	1.99596	2.77911	2.24619	1.96979	2.20284	2.14542	2.51057	2.10152	1.60507	2.2318	1.58178	2.35733	2.20429
Mus_musculus_newGene_10550	0	0.102713	0	0	0	0.074892	0	0.003982	0.044727	0.101413	0	0.150471	0	0	0	0	0.150513	0	0	0.045617	0	0	0	0
Mus_musculus_newGene_10551	0	0	0	0	0	0	0	0.075568	0	0	0	0	0.168153	0.122681	0	0.051835	0	0	0	0.11284	0	0	0.127884	0
Mus_musculus_newGene_10552	1.16703	0.45053	0.568842	0.534098	0.972822	0.865725	0.280625	0.601773	0.328895	0.388545	0.558001	1.1097	0.482995	0.635031	0.912536	0.814806	0.438901	0.380563	0.660343	0.492481	0.58379	0.276453	0.402058	0.631907
Mus_musculus_newGene_10553	0	0.1732	0	0	0.031606	0.178861	0	0.048342	0.079098	0	0.144996	0	0	0	0	0	0	0	0.188982	0	0.017379	0	0	0
Mus_musculus_newGene_10555	0	0	0	0	0	0	0.056006	0	0	0	0.063046	0	0	0.064999	0	0	0.170729	0.095273	0	0	0.205649	0.057889	0	0
Mus_musculus_newGene_10557	0	0	0	0	0.216107	0	0	0	0	0	0	0	0	0	0	0	0	0	0	0	0	0	0	0
Mus_musculus_newGene_1056	0.500446	0.427372	0.351596	0.492088	0.01675	0.402351	0.417265	0.439355	0.368947	0.080018	0.14689	0.292374	0.212864	0.210797	0.619659	0.040987	0.02679	0.144321	0.54226	0.448507	0.34957	0.431193	0.628411	0.260433
Mus_musculus_newGene_10560	0	0	0	0	0	0	0	0	0	0.122732	0	0	0	0	0	0	0	0	0	0	0	0	0	0
Mus_musculus_newGene_10561	0	0	0	0	0	0	0	0	0	0	0	0	0	0	0	0	0.057178	0.271635	0	0	0	0	0	0
Mus_musculus_newGene_10564	0	0	0.183922	0	0	0	0	0	0.225496	0.181188	0	0	0	0	0.112181	0.279803	0	0.034081	0	0	0	0	0	0.053449
Mus_musculus_newGene_10565	0	0	0	0	0	0	0	0.127216	0	0	0	0	0	0	0	0	0	0	0	0	0	0.043408	0	0
Mus_musculus_newGene_10567	0.265781	0.124493	0.131072	0.141885	0.195446	0	0.19255	0.191396	0.237292	0.135009	0.264808	0	0.141933	0.197728	0.217714	0.103144	0.403806	0	0.202633	0.031101	0.068151	0.152491	0.3447	0.09687
Mus_musculus_newGene_10568	0	0	0	0	0	0	0	0	0	0	0	0	0	0	0	0	0	0	0.316951	0	0	0	0	0
Mus_musculus_newGene_10569	0	0	0	0.113144	0	0	0	0	0	0	0	0	0	0	0	0	0	0	0	0	0	0	0	0
Mus_musculus_newGene_1057	0.040447	0	0.107873	0	0.122936	0.054259	0	0.115274	0	0	0	0	0	0	0.067347	0	0.202364	0	0	0	0	0.051012	0.031106	0.175303
Mus_musculus_newGene_10570	0.142817	0.051818	0	0	0.072464	0.026914	0	0.092118	0.047629	0.059491	0	0.028774	0.100659	0.063888	0.076015	0.167293	0.093731	0.203503	0.112601	0.083556	0.063182	0	0.049849	0.170968
Mus_musculus_newGene_10571	2.38203	3.39665	2.30792	1.61791	2.77762	3.35428	1.9314	2.36387	3.2222	2.89476	3.07125	2.74609	2.955	3.09742	2.51112	2.66204	2.68072	2.48517	3.20835	2.97973	2.68126	2.89683	2.88545	3.76348
Mus_musculus_newGene_10572	0.412707	0.439769	0	0.375843	0.052455	0.212959	0.350325	0.439058	0	0	0.547281	0.207483	0.399973	0.57697	0.51183	0.406786	0.451701	0.168	0.129662	0.372074	0.130246	0.138571	0.257622	0.279428
Mus_musculus_newGene_10573	0	0.018974	0	0	0.178601	0	0.072392	0	0	0	0.022247	0	0	0	0	0	0	0	0	0	0	0.077066	0	0
Mus_musculus_newGene_10574	0.39242	0.265905	0.429275	0.412546	0.24786	0.288604	0.098051	0.095343	0.269788	0.184231	0.292956	0.318644	0.55388	0.304509	0.338226	0.27166	0.25742	0.205111	0.24681	0.334669	0.112439	0.207745	0.191568	0.320346
Mus_musculus_newGene_10577	0	0	0	0	0.091611	0.218473	0	0	0	0.073639	0	0.057475	0	0	0	0	0	0	0	0	0	0	0.124472	0
Mus_musculus_newGene_10578	0.172977	0.270098	0.376971	0.346286	0.244648	0.147955	0.2254	0.111494	0.03382	0.513037	0.206964	0.26777	0.322918	0.507283	0.27401	0.451074	0.554457	0.213377	0.169228	0.394468	0.254191	0.325614	0.234107	0.210198
Mus_musculus_newGene_10579	0.036936	0	0	0	0.094603	0	0	0	0.114653	0	0	0	0.039379	0	0	0	0	0.212575	0	0.162716	0	0	0	0
Mus_musculus_newGene_10581	0.673892	0.067381	0.481507	0.517435	0.926829	0.704884	0.382486	0.300889	0.590908	0.442201	0.649986	0.941067	0.494907	0.754462	0.410211	0.437534	0.795411	0.635617	0.625154	0.306945	0.246974	0.755914	0.407291	0
Mus_musculus_newGene_10582	0.223329	0.171974	0.162081	0.104943	0.120282	0.063332	0.295209	0.096346	0.175613	0.221844	0.12119	0.132055	0.244364	0.299304	0.221898	0.220545	0.049228	0.25197	0.348993	0.121362	0.115284	0.095685	0.073624	0.090188
Mus_musculus_newGene_10583	0	0	0.082174	0.071675	0	0	0	0	0	0	0	0.131967	0	0	0.085871	0.145072	0	0	0	0	0	0	0	0
Mus_musculus_newGene_10586	0	0	0	0	0.375531	0	0	0	0	0	0	0	0	0	0	0	0.241989	0	0	0	0.079583	0.084605	0.088835	0
Mus_musculus_newGene_10587	1.81007	2.03193	2.04768	2.49124	2.12345	3.02104	3.05092	2.20902	1.95396	1.80516	2.1941	2.83725	2.27691	2.05689	2.16044	2.31775	2.4817	1.6524	2.97231	1.7762	2.36815	2.03712	1.97183	1.80806
Mus_musculus_newGene_10588	0	0.280885	0	0	0	0	0	0	0	0	0	0	0	0	0	0.302341	0	0	0	0	0	0	0	0
Mus_musculus_newGene_10589	0	0	0	0	0	0	0	0	0	0	0	0	0.279595	0	0	0	0	0.197236	0	0	0	0	0	0
Mus_musculus_newGene_1059	0	0	0	0	0	0.183513	0.396019	0	0.05343	0	0.081289	0	0.088241	0	0	0	0	0	0.17377	0	0	0.05632	0	0.169925
Mus_musculus_newGene_10590	0	0	0	0.146525	0.346308	0.426863	0	0	0	0	0	0	0	0	0	0	0	0.026617	0	0	0	0	0.069307	0.082717
Mus_musculus_newGene_10591	0	0	0	0	0	0	0	0	0	0	0	0	0	0	0	0	0	0	0	0	0.138795	0	0	0
Mus_musculus_newGene_10593	0	0	0	0.325934	0.076964	0	0	0	0	0.043495	0	0.377217	0	0.095672	0.43207	0	0	0.225146	0	0.037577	0.249375	0	0.067627	0
Mus_musculus_newGene_10594	0.320967	0.32614	0.132407	0.148951	0.298617	0.488387	0.127584	0.305919	0.182961	0.199831	0.197394	0.291936	0.121876	0.142049	0.152838	0.036552	0.12759	0.209494	0.243028	0.083062	0.269906	0.408902	0.104378	0.337615
Mus_musculus_newGene_10599	0	0	0	0	0.209117	0	0	0	0.250156	0	0.074207	0.028018	0.077317	0.090524	0.175538	0.084162	0	0.094641	0	0.075751	0	0	0	0
Mus_musculus_newGene_1060	106.783	98.0242	104.297	131.329	122.784	140.737	119.535	90.5669	80.831	89.1307	97.3188	89.3222	105.168	155.537	105.066	108.363	102.632	98.3241	95.2897	107.401	89.5974	110.16	95.012	102.255
Mus_musculus_newGene_10600	0	0	0	0	0	0	0	0.127216	0	0	0	0	0	0	0	0	0	0	0	0	0	0	0	0
Mus_musculus_newGene_10605	5.23803	4.13335	5.326	5.66983	5.13001	5.25544	3.8239	5.52217	5.0139	4.56906	4.93787	5.89828	4.58246	4.06743	4.28024	6.11718	4.11191	4.24605	5.50494	4.64694	4.22161	4.52798	5.56275	4.47639
Mus_musculus_newGene_10608	60.6429	14.0771	2.52967	5.39507	44.8041	40.2716	33.6425	44.1681	41.9926	51.1582	48.8091	51.6807	48.3382	37.592	37.3159	25.9251	44.7792	53.7358	56.2115	53.3452	38.8832	17.3081	42.8328	1.20585
Mus_musculus_newGene_10610	1.06683	1.26858	1.17436	1.45545	1.45068	1.03852	0.663616	0.877906	1.1142	1.05765	1.01707	1.7045	1.17561	1.3402	1.14255	1.08007	0.997262	1.26052	1.74929	1.71818	1.03607	1.23379	1.2084	1.072
Mus_musculus_newGene_10611	0.492432	0.137777	0.336162	0.410939	0.572421	0.190569	0.314468	0.524116	0.3045	0.081388	0.268929	0.35782	0.355273	0.347994	0	0.271067	0.298515	0.405481	0.186464	0.450578	0.047063	0.071493	0.357546	0.103023
Mus_musculus_newGene_10613	0.352605	0.070098	0.178555	0.050309	0.254372	0.240155	0.289714	0.268798	0.074493	0.282708	0.132296	0.241163	0.152349	0.308556	0.222361	0.301136	0.077731	0	0	0.153916	0.321412	0.393639	0.410809	0.302699
Mus_musculus_newGene_10617	0	0	0	0	0	0	0	0	0	0	0	0	0	0	0	0	0	0	0.158475	0	0.274589	0	0	0
Mus_musculus_newGene_10618	0.307509	0.684044	0.347648	0.574248	0.240099	0.619564	1.10501	0.23257	0.312926	0.58117	0.551782	0.48704	1.00424	0.293548	0.877939	0.921559	0.74774	0.952695	0.636896	0.843432	0.370477	0.230155	0.457358	0.212122
Mus_musculus_newGene_10619	0.086064	0	0.190272	0.094982	0	0	0.017795	0	0.054676	0.180771	0	0.04142	0	0	0.030623	0.057571	0	0.085073	0.048471	0.102644	0.134279	0	0.106354	0
Mus_musculus_newGene_10621	0	0.051233	0.256365	0	0	0	0	0	0	0	0	0.045015	0	0	0.258691	0.068815	0	0	0	0	0.220251	0	0	0.088625
Mus_musculus_newGene_10623	7.75173	7.48994	8.05763	9.3689	9.27354	9.38943	7.50752	7.6918	8.19387	8.68406	8.19062	8.77302	7.9863	8.35439	6.62956	8.32088	7.50446	8.16532	8.3113	9.27976	8.11652	6.83518	9.26459	9.28576
Mus_musculus_newGene_10624	0	0.24333	0.327111	0	0	0.101275	0.148267	0	0.146944	0.053084	0	0.050515	0.215884	0.208734	0.083289	0.054336	0.037104	0.126688	0.056633	0.158183	0	0	0.235094	0
Mus_musculus_newGene_10625	0	0	0	0	0	0	0	0	0.196516	0	0	0	0	0	0	0	0	0	0	0	0	0	0	0
Mus_musculus_newGene_10626	0	0	0	0	0.011221	0	0	0	0	0	0	0.093865	0.048805	0	0.374133	0	0.020302	0	0	0	0	0	0	0
Mus_musculus_newGene_10628	0	0	0	0.305309	0	0.06979	0.190922	0	0	0.070133	0	0	0	0.132846	0	0	0.193712	0	0	0.080919	0	0	0.198139	0
Mus_musculus_newGene_10630	2.75243	2.26443	2.15079	2.88876	2.82701	3.20861	2.63511	1.73175	1.88166	2.20161	2.4059	2.08155	2.54652	2.01186	2.3453	2.51871	2.53986	2.79361	2.32093	2.2913	2.87003	1.86321	2.09092	2.61612
Mus_musculus_newGene_10631	0.269751	0.180843	0.150687	0.175785	0.240584	0.196447	0.380684	0.041468	0.381035	0.184302	0.159	0.253823	0	0.198308	0.172559	0.404532	0.10713	0.32901	0.315192	0.316573	0.439488	0.188958	0.259481	0.365976
Mus_musculus_newGene_10632	0.297848	0.1173	0.375479	0.161876	0.29147	0	0.264126	0.381565	0.215249	0.343842	0.173946	0.16584	0.378803	0.143724	0.248797	0.292379	0.246519	0.169196	0.330252	0.461755	0.229459	0.238953	0.293327	0.069502
Mus_musculus_newGene_10633	0.825644	0.292388	0.543244	0.219285	0.603343	0.536346	0.300958	0.382729	0.377697	0.371623	0.532799	0.382149	0.484252	0.598587	0.471331	0.253156	0.378843	0.651384	0.979702	0.233193	0.670056	0.484848	0.293678	0.298349
Mus_musculus_newGene_10634	0	0	0	0	0	0.11964	0	0	0	0	0	0	0	0	0	0	0	0	0	0	0	0	0	0
Mus_musculus_newGene_10635	0	0	0	0	0.191137	0.254217	0.217804	0.168823	0.155589	0	0.277312	0	0.244881	0	0.241427	0.247814	0	0.223209	0	0.334631	0.298817	0	0.178481	0
Mus_musculus_newGene_10636	0	0	0.104247	0.362176	0.250322	0.48408	0	0.27027	0.485284	0.496652	0.073317	0.293702	0.275894	0.206075	0.199258	0.082878	0.176921	0.038066	0.190857	0	0.671553	0.091826	0.094256	0.08307
Mus_musculus_newGene_10638	0.086956	0.099165	0.076202	0.076722	0.067508	0	0.298578	0.083599	0.108778	0.128927	0.054304	0.091895	0.119734	0.120551	0.170564	0.08761	0.270643	0.113226	0.126478	0.111544	0.176732	0.154293	0.139976	0.279576
Mus_musculus_newGene_1064	1.16222	1.21334	2.09481	1.62177	1.62009	2.20569	1.55049	1.41122	0.987011	1.15137	1.36027	1.58983	1.23457	1.07689	1.66931	1.30274	1.18084	1.94266	1.4553	1.72192	1.30378	1.16171	1.07958	1.26982
Mus_musculus_newGene_10641	27.4716	19.5756	30.8392	30.4757	32.0525	31.255	30.1207	33.7442	25.2478	24.264	33.3782	33.7769	28.1718	26.4115	32.7412	29.5495	26.5146	25.8462	29.2302	28.3165	28.698	30.9781	33.6717	31.7643
Mus_musculus_newGene_10643	0	0	0	0	0	0	0	0	0	0	0	0	0	0	0	0	0	0.205333	0	0	0	0	0	0
Mus_musculus_newGene_10644	0.489332	0.112715	0.320236	0.71512	0.280794	0.406381	0.543896	0.373718	0.378114	0.50092	0.087625	0.284822	0.363027	0.191071	0.496432	0.471893	0.162275	0.488314	0.485306	0.453765	0.45178	0.515557	0.271529	0.105302
Mus_musculus_newGene_10645	0.043882	0	0.098295	0.037994	0.046713	0.061707	0	0.176545	0	0	0.097161	0.040666	0	0.088836	0	0.072646	0.038814	0	0	0.042925	0.142915	0	0.06127	0
Mus_musculus_newGene_10646	0	0	0	0	0	0	0	0	0	0	0.213761	0	0	0	0	0	0	0	0	0	0	0	0	0
Mus_musculus_newGene_10649	0	0	0.081888	0	0.067375	0.178334	0.192371	0.07603	0	0.0296	0.035988	0.159509	0.096974	0.142787	0.062797	0	0.071104	0	0	0.10042	0	0	0.080356	0
Mus_musculus_newGene_10650	0	0	0	0	0	0.074581	0.168687	0	0	0	0	0	0.135485	0	0.115312	0	0	0	0	0.100441	0	0	0	0
Mus_musculus_newGene_10651	1.07817	0.963353	1.11532	1.07058	1.09752	1.81041	1.03061	0.602779	0.613677	0.718655	0.924491	0.902873	1.20771	1.05422	1.53521	0.833932	0.728214	0.851828	0.988986	1.32814	0.661212	0.906628	1.02284	1.27988
Mus_musculus_newGene_10652	1.25166	0.745467	1.15122	1.21166	1.35801	1.2722	1.27181	0.843416	1.2	1.29727	1.01843	0.946323	1.01093	1.09454	0.91126	1.03978	0.984004	1.17086	1.09766	1.13572	1.06119	0.663801	1.05911	1.36603
Mus_musculus_newGene_10655	0.525433	0.152111	0.31767	0.580672	0.285671	0.626471	0.464731	0.306899	0.439146	0.422909	0.256119	0.750221	0.315566	0.427122	0.293852	0.184918	0.277964	0.371362	0.149987	0.677496	0.076112	0.320634	0.35634	0.368155
Mus_musculus_newGene_10656	0	0	0	0	0	0	0	0	0	0	0	0.219246	0	0	0	0	0	0	0	0	0.138795	0	0	0
Mus_musculus_newGene_10657	0.060132	0.128888	0.274853	0.01481	0.303536	0.242357	0	0.108671	0.075204	0	0.245336	0.136858	0.247858	0.037538	0.316539	0.098069	0.061674	0.20912	0.086665	0	0.051402	0	0.202764	0.076016
Mus_musculus_newGene_10658	0.561594	0.494917	0.384505	0.861776	0.987655	1.15551	0.540046	0.544966	0.473513	0.830427	1.40439	0.63513	0.441711	0.658751	0.977125	0.552964	0.945891	0.677395	0.934329	0.803827	0.531091	0.867543	0.805545	1.00026
Mus_musculus_newGene_10659	0.596719	0.594347	0.331015	0.384278	0.3841	0.411874	0.229366	0.278828	0.45934	0.309802	0.307143	0.502198	0.458809	0.429644	0.42236	0.444575	0.360899	0.490512	0.445036	0.41506	0.443068	0.579674	0.513613	0.562525
Mus_musculus_newGene_1066	1.32044	1.39793	1.24429	2.75326	1.52304	2.80294	1.0896	0.805954	0.809038	0.972539	1.1779	1.35861	1.30669	1.32415	1.19669	1.48106	1.6959	1.49215	1.02806	1.90894	1.15337	1.59521	1.39075	1.11926
Mus_musculus_newGene_10661	0.188258	0.097921	0	0	0.443181	0	0	0.120314	0.364145	0.148324	0.09445	0.391045	0.186176	0	0.090904	0.208799	0.145089	0	0	0	0.386192	0.121853	0	0.083143
Mus_musculus_newGene_10663	0.044753	0	0.077438	0.059485	0.092982	0	0.065421	0	0	0	0.139689	0	0	0	0	0	0	0	0	0	0	0	0.216957	0
Mus_musculus_newGene_10664	0.434193	0.452901	0.347889	0.430566	0.563087	0.554468	0.253176	0.593898	0.287889	0.178117	0.607183	0.259519	0.972601	0.542046	0.465778	0.439596	0.944971	0.556094	1.40256	0.84812	0.790459	0.497461	0.856605	0.43503
Mus_musculus_newGene_10666	0.4493	0.063453	0.063222	0.259957	0.289852	0.640346	0.335903	0.417538	0.148084	0.366436	0.12096	0.102885	0.185271	0.234409	0.337907	0.316456	0.183039	0.059231	0.123552	0.068829	0.213531	0.19632	0.254488	0.20385
Mus_musculus_newGene_10672	0	0.110065	0.077955	0.038444	0	0.096307	0.098693	0	0.027928	0.137721	0.038321	0.231163	0.038682	0	0.131454	0	0	0	0	0	0	0.088302	0.130429	0.200297
Mus_musculus_newGene_10673	1.89769	1.56363	2.29455	2.16818	1.68702	1.78049	1.22159	1.46787	1.98992	2.06139	1.26257	2.39978	2.27732	2.04611	2.39455	2.4128	1.90928	2.08379	2.3418	2.39114	2.04158	1.76159	2.08934	2.12902
Mus_musculus_newGene_10674	0.192201	0.364436	0.146394	0.167481	0.29653	0.271366	0.053009	0.243588	0.68014	0.299303	0	0.317581	0.448926	0.459489	0.308064	0.515074	0.193712	0.272354	0.283674	0.368774	0	0.142247	0.215815	0.182705
Mus_musculus_newGene_10675	0	0.106882	0.079162	0	0	0	0	0	0	0	0	0	0	0	0	0	0	0	0	0	0	0	0	0
Mus_musculus_newGene_10676	0.275238	0.092085	0.314611	0.452836	0.394136	0.241928	0.363199	0.265173	0.237396	0.119163	0.275409	0.336859	0.26584	0.13331	0.184504	0.106712	0.247484	0.283605	0.468734	0.336379	0.23593	0.312085	0.195912	0.254635
Mus_musculus_newGene_10677	0	0	0.275303	0	0	0	0	0.119209	0	0	0	0.071229	0	0	0.041325	0	0	0	0	0	0	0	0	0
Mus_musculus_newGene_10679	0.766837	0.756177	0.661212	0.675438	0.798628	0.606455	0.541406	0.453727	0.75931	0.878739	0.724685	0.48655	1.17555	0.534875	0.597562	0.650913	0.711644	0.726744	0.823459	0.836514	0.736318	0.348927	0.540495	1.16723
Mus_musculus_newGene_1068	0	0	0	0	0	0	0	0	0	0	0	0.213233	0	0.052387	0.148411	0	0	0	0	0	0	0	0	0
Mus_musculus_newGene_10680	0.154288	0.094773	0.252201	0.261027	0.392746	0.292469	0.241281	0.32901	0.373261	0.426532	0.187384	0.166865	0.099616	0.182713	0.300605	0.249163	0.312317	0.143085	0.31606	0.141556	0.312456	0.175337	0.279324	0.055714
Mus_musculus_newGene_10682	0	0	0.041154	0	0	0	0	0	0	0	0	0.175929	0	0	0	0.061085	0	0	0	0	0	0	0.165557	0
Mus_musculus_newGene_10684	0	0	0	0	0.076324	0	0	0	0	0	0.267069	0	0.108044	0	0	0	0	0	0	0	0	0	0	0
Mus_musculus_newGene_10685	0.386794	0.035872	0.064122	0.153162	0.227547	0.216403	0	0.301823	0.067584	0.11277	0	0.0837	0.162358	0.159358	0.1544	0.302278	0.460894	0.212479	0	0.340899	0.320268	0.153392	0	0.161653
Mus_musculus_newGene_10686	1.23457	0.544295	0.475155	0.76167	0.393459	0.455775	0.496592	0.443705	0.550931	0.534832	0.789563	0.793441	0.923993	0.968166	0.337266	0.705684	0.572899	0.446378	0.840498	0.789523	0.292693	0.556633	0.521834	0.730649
Mus_musculus_newGene_10687	0.086592	0	0	0	0.141252	0.048952	0	0.150893	0	0	0	0.060915	0.094506	0.098069	0	0.073439	0.029901	0	0.070225	0	0	0	0	0.074898
Mus_musculus_newGene_10688	0.127165	0	0	0	0.115798	0.209472	0	0	0	0	0	0	0.452739	0	0	0	0	0.110025	0	0	0	0	0	0
Mus_musculus_newGene_10689	0.282847	0.077868	0.676772	0.506436	0.117338	0.285641	0.154472	0.277146	0.355994	0.259948	0.214563	0.154024	0.372235	0.303242	0.469256	0.233899	0.314625	0.166964	0.612864	0.382983	0.275343	0.161739	0.428474	0
Mus_musculus_newGene_1069	0.708601	0.679845	0.82256	1.2914	0.866999	1.00203	0.750755	0.521895	0.574194	0.626497	0.896918	0.910573	0.678846	0.540047	1.17091	0.975175	0.607854	0.661515	0.788853	1.09688	1.0118	0.580415	0.446988	0.768235
Mus_musculus_newGene_10692	0.348392	0.205625	0.190493	0.227065	0.172515	0.122618	0.343304	0.214488	0.304941	0.081225	0.398996	0.357143	0.331709	0	0.327656	0.319326	0.271868	0.249302	0.15181	0.394616	0.253643	0.134733	0.470689	0.175199
Mus_musculus_newGene_10693	0	0	0	0	0	0	0	0	0	0.29222	0	0.308021	0	0	0	0	0	0	0	0	0	0.112349	0	0
Mus_musculus_newGene_10694	0.266983	0	0.037583	0	0.275872	0.264231	0.113143	0	0.160169	0.271015	0.069738	0.135945	0	0	0.040646	0.262883	0	0.060667	0.146258	0.093972	0	0	0	0
Mus_musculus_newGene_10695	0.505124	0.525523	0.649307	0.530411	0.638902	0.547713	0.494625	0.339296	0.545438	0.422391	0.430156	0.657644	0.835758	0.368508	0.471417	0.648029	0.573854	0.33459	0.489542	0.50296	0.643121	0.590562	0.701258	0.471388
Mus_musculus_newGene_10696	0.313152	0.151864	0.214075	0.193744	0.15761	0.084851	0.077837	0.151075	0.169207	0.086657	0.180598	0.219383	0.321414	0.098873	0.268047	0.143183	0.057649	0.160674	0.177333	0.038627	0.135185	0.190972	0.207481	0.120097
Mus_musculus_newGene_10697	1.02384	1.43995	1.0154	0.892821	1.43379	0.698154	1.69509	1.12293	0.978015	1.25407	1.07797	0.893263	0.37413	0.497831	1.37063	1.09982	1.26535	1.01043	0.705351	1.40435	1.01427	0.874311	1.00525	1.16412
Mus_musculus_newGene_10698	0.979825	0.410799	0.782715	0.687505	0.608809	0.345336	0.391113	0.580315	0.474969	0.653202	0.349724	0.716528	0.44224	0.404593	0.612353	0.739683	0.436834	0.834109	0.973684	0.713969	0.465083	0.668643	0.554623	0.504223
Mus_musculus_newGene_1070	0.079738	0.130088	0.211942	0.176998	0.128104	0.031604	0.072902	0.073124	0.07927	0.112012	0.379034	0.199923	0.165203	0.088585	0.096639	0.286442	0.400615	0.02297	0.210025	0.180043	0.115974	0.115153	0.045186	0.13707
Mus_musculus_newGene_10701	4.83369	3.58248	3.79011	4.45207	4.42443	3.66441	5.30682	2.82373	2.19434	3.15981	3.78466	3.79266	3.63937	4.11837	4.38993	6.05029	3.565	5.10781	5.2326	5.82225	4.52186	2.58137	3.1057	4.25517
Mus_musculus_newGene_10704	0	0	0.077688	0.131707	0	0	0.289988	0	0	0	0	0	0	0	0	0	0	0	0	0	0	0.206234	0	0
Mus_musculus_newGene_10705	0.255929	0.072283	0.334295	0.162873	0	0.25188	0.083544	0.239836	0.127754	0	0.154777	0.376245	0.297293	0.13172	0.387419	0.194943	0	0.041161	0.243549	0.063139	0.391221	0.140017	0.168747	0.499511
Mus_musculus_newGene_10706	0.030875	0	0.1562	0	0.235549	0	0	0	0	0.116362	0	0.112986	0	0.031833	0	0.129234	0.199213	0	0	0	0	0	0	0
Mus_musculus_newGene_10707	0.992186	0.291451	0.933798	1.16319	1.12922	0.656836	1.28648	0.423383	1.35289	0.756283	0.277125	0.597082	1.29731	0.735572	0.978725	0.588595	1.50873	1.09971	0.806158	1.29578	0.943037	1.45077	1.10662	0.267977
Mus_musculus_newGene_10708	0	0	0	0.078097	0.115078	0	0	0	0.028433	0	0	0.12854	0.017741	0.134364	0	0.11298	0	0	0	0	0	0	0.173269	0
Mus_musculus_newGene_10709	0	0	0	0	0	0	0	0	0	0	0	0	0	0	0	0.30479	0	0	0	0	0	0	0	0
Mus_musculus_newGene_10712	0.323541	0.292252	0.433288	0.243691	0.183989	0.624508	0.057637	0.442798	0.226583	0.343407	0.389943	0.463973	0.356313	0.30607	0.521221	0.210056	0.527724	0.288521	0.337215	0.319199	0.212611	0.634441	0.337094	0.11994
Mus_musculus_newGene_10716	1.23175	0.745619	1.02965	0.92904	1.03706	1.13206	0.898365	0.814291	0.95851	0.802883	0.836424	0.919852	0.964954	0.844502	1.08823	1.30635	0.999245	1.05921	1.19966	1.10347	0.963612	0.755993	1.29286	0.812361
Mus_musculus_newGene_10718	0	0	0	0	0	0.253657	0.105624	0	0	0	0.07037	0	0	0.029494	0	0.122154	0.080304	0	0	0	0	0	0	0
Mus_musculus_newGene_10719	0	0	0.114657	0.163702	0	0	0.144621	0	0.09441	0.101553	0	0	0.094932	0	0	0.167034	0	0.055194	0.049243	0.117499	0	0.215804	0.27337	0
Mus_musculus_newGene_1072	0.225858	0.244898	0.338419	0.174913	0.316358	0.777363	0.090781	0.157935	0.232183	0.075379	0.174065	0.34168	0.118213	0.205778	0.278573	0.798652	0.157641	0.234435	0.058523	0.085771	0.440428	0.574132	0.191559	0.031776
Mus_musculus_newGene_10720	0	0.140273	0.696927	0	0.138154	0.093789	0	0	0	0	0	0.285829	0.212315	0	0	0.293154	0.297258	0.245344	0	0	0.181673	0.108202	0.089162	0.248389
Mus_musculus_newGene_10721	1.36273	1.58276	1.70102	1.69352	1.37396	1.52007	1.40185	1.53887	1.1744	1.48888	2.19294	1.57946	1.60607	1.64984	1.52966	1.48002	1.22583	1.55667	1.58305	1.20122	1.47677	1.52292	1.79511	1.6982
Mus_musculus_newGene_10722	0.359847	0.078597	0.064678	0	0.113294	0	0	0	0	0	0	0	0.063044	0	0	0	0.124076	0.07636	0	0.170961	0	0.040081	0	0
Mus_musculus_newGene_10723	0.171781	0.153084	0	0.087509	0.117385	0.082608	0.20192	0	0.194856	0.167165	0	0.11966	0	0.165827	0.130329	0.312386	0.031286	0.183822	0	0.116634	0.16391	0.108193	0.086453	0
Mus_musculus_newGene_10724	0	0	0.207459	0	0.136807	0.270908	0.322884	0	0	0.309926	0	0.195507	0	0.072619	0	0	0	0	0	0.127806	0	0	0	0
Mus_musculus_newGene_10727	0	0.123537	0.117836	0.139853	0.113373	0	0	0	0	0	0	0.10047	0	0.08822	0	0.210736	0.276657	0.035358	0.236804	0.059356	0	0	0	0
Mus_musculus_newGene_10729	0	0	0	0	0	0	0	0	0	0	0	0	0	0	0	0	0	0	0	0.177174	0	0	0	0
Mus_musculus_newGene_1073	0	0	0	0	0	0	0.218369	0.113294	0	0	0.140829	0.302771	0	0	0	0	0	0	0	0.369949	0	0	0	0
Mus_musculus_newGene_10730	4.43288	2.89125	3.73645	3.77001	4.89013	6.22093	5.3683	3.84013	3.48187	4.50151	4.75259	4.03624	4.7687	3.85481	4.0438	4.12295	3.44501	3.66833	3.32322	4.26593	4.59633	2.8122	4.55922	3.6808
Mus_musculus_newGene_10731	0.957484	0.905548	1.46279	1.19254	0.981252	1.16187	1.08242	1.20084	1.33717	1.33052	0.921388	1.5947	1.39697	1.16004	1.22667	1.40467	1.01689	1.44991	1.24578	1.29958	1.3763	1.15646	1.3737	1.21469
Mus_musculus_newGene_10732	1.58806	0.900605	1.95439	2.43602	1.52969	1.38848	1.6347	1.93155	1.83044	0.873198	1.17114	1.79314	1.78628	1.43972	1.90802	1.63235	1.41158	1.84308	1.8899	1.45854	1.49598	2.15978	1.99218	0.755835
Mus_musculus_newGene_10733	0	0	0	0	0	0.129367	0	0.046888	0	0	0	0	0.139289	0	0	0.210894	0.304332	0.102388	0	0.101313	0.225683	0	0.07117	0
Mus_musculus_newGene_10734	0	0.143596	0.06216	0	0	0	0	0	0	0.34567	0	0	0	0	0	0.032937	0	0	0	0	0	0	0	0
Mus_musculus_newGene_10735	0.066046	0	0	0	0	0	0	0	0.068746	0	0	0	0	0	0	0	0	0	0	0	0	0	0.112711	0
Mus_musculus_newGene_10736	2.43746	2.23985	2.80648	2.15994	2.43389	2.02663	1.93126	1.96219	2.09494	2.04424	1.79044	2.24259	2.08988	2.02626	1.8879	2.28212	1.51458	1.94649	2.33727	2.59442	1.90694	2.11216	1.72619	1.56504
Mus_musculus_newGene_10737	0	0	0.170147	0	0	0	0	0	0	0	0	0	0	0	0	0	0	0	0	0	0	0	0	0
Mus_musculus_newGene_10738	0.192711	0	0	0	0	0	0.07616	0.08841	0.164489	0.126964	0	0	0	0	0.051386	0	0	0.0433	0	0.0423	0	0	0.089391	0
Mus_musculus_newGene_10739	0	0	0.183204	0	0	0	0	0	0	0	0	0.163679	0	0.199553	0	0	0	0	0	0	0	0	0	0
Mus_musculus_newGene_1074	0	0.054369	0.302969	0.198656	0	0	0	0	0	0	0	0	0	0	0.100661	0	0	0	0	0	0	0	0	0
Mus_musculus_newGene_10740	0	0.181685	0.049395	0.082118	0.135417	0	0	0.25953	0	0	0	0.15314	0.059071	0.311993	0.014678	0	0.40694	0.115671	0.201572	0.047849	0	0.02615	0.218926	0
Mus_musculus_newGene_10741	0.243646	0.288453	0.28876	0.712994	0.109116	0.085763	0.179961	0.183166	0	0.240632	0.287903	0.137236	0.505007	0.293158	0.273267	0.253412	0.184198	0.241224	0.20209	0.284728	0.365405	0.166427	0.325633	0.147335
Mus_musculus_newGene_10742	0	0	0	0.00753	0.314439	0.199311	0	0	0.083042	0.152832	0	0	0.07856	0.106251	0.18242	0.059868	0.035885	0.015476	0.176981	0.249257	0	0.03161	0	0
Mus_musculus_newGene_10744	0	0	0	0	0	0	0	0	0	0	0	0	0	0	0	0.04623	0	0	0	0	0	0	0	0
Mus_musculus_newGene_10747	0	0.200171	0.136758	0	0.037157	0.03192	0	0.102671	0	0	0	0	0	0	0.107525	0.074998	0.051491	0	0	0	0.043888	0	0	0
Mus_musculus_newGene_1075	0	0.120559	0	0	0	0	0	0	0	0	0	0	0	0	0	0	0	0	0	0	0	0	0	0
Mus_musculus_newGene_10751	0	0	0	0	0	0.230043	0	0	0	0	0	0	0	0	0	0	0	0	0	0	0	0	0	0
Mus_musculus_newGene_10753	0.098117	0	0.225716	0.146279	0	0.124498	0.089474	0	0.129286	0.023363	0.15031	0	0.066037	0.134189	0.03923	0	0.063915	0.086511	0.150833	0	0.1085	0.09478	0.068656	0.052418
Mus_musculus_newGene_10755	0.526997	0.96553	0.525534	0.708287	0.962431	0.805419	0.796352	0.824998	0.991902	0.728422	0.555165	0.490293	0.729333	0.63823	0.649136	1.02418	0.721411	0.979727	0.791817	0.778536	0.466084	0.732649	0.871232	0.812327
Mus_musculus_newGene_10757	0.079413	0	0	0	0.293382	0	0	0	0	0	0	0	0	0.041985	0	0	0	0	0	0	0	0	0	0
Mus_musculus_newGene_10758	0	0	0	0.037451	0	0.051002	0	0	0.071099	0	0	0	0.092742	0	0.048856	0.068464	0	0.26052	0	0.11414	0.320347	0	0	0.085817
Mus_musculus_newGene_10759	0.138774	0.07328	0.33922	0.122011	0.059067	0.273693	0	0.038579	0.093941	0.121429	0.072036	0.076986	0.021378	0.068659	0.045523	0	0.117138	0.076747	0.474747	0	0.20533	0.091087	0.066436	0.153889
Mus_musculus_newGene_1076	4.93238	5.16754	6.40754	5.37987	4.82581	5.10782	4.85412	5.35683	6.03167	4.93419	5.4312	6.4808	6.19872	3.98057	5.50055	5.85498	6.33649	5.22404	4.79945	5.77139	5.63227	7.65226	6.81337	6.57994
Mus_musculus_newGene_10760	0.097119	0	0	0	0	0	0	0	0	0	0	0	0	0	0	0.120092	0	0	0	0	0	0	0	0
Mus_musculus_newGene_10761	0.151409	0.390868	0.630105	0.447323	0.52144	0.573845	0.499053	0.328033	0.44264	0.400399	0.47482	0.614618	0.524405	0.316202	0.644332	0.407757	0.634778	0.43234	0.631368	0.505976	0.556793	0.498762	0.54547	0.799737
Mus_musculus_newGene_10763	0.252579	0.147403	0.266464	0.126674	0.189021	0	0.070293	0.111591	0.05934	0.491133	0	0.173942	0.061735	0.058242	0.12919	0.136853	0.173727	0.132636	0.340473	0.215738	0.031004	0.094943	0.253548	0.153627
Mus_musculus_newGene_10764	0	0	0	0	0	0	0	0.013102	0	0	0	0.055289	0	0	0.114043	0	0.071543	0	0	0.112474	0.057185	0	0	0
Mus_musculus_newGene_10765	0.912641	2.02948	1.09221	1.91458	1.08045	1.50073	1.68483	1.0247	1.92512	0.822655	1.58088	1.88081	1.91642	1.68668	1.17823	1.28293	1.32853	1.89041	2.07387	1.42878	1.15103	2.08847	1.71149	1.82764
Mus_musculus_newGene_10767	0.099792	0.095734	0.235052	0.33623	0.133975	0.21865	0.172759	0.076086	0	0.225704	0	0.100064	0.190934	0.338636	0.088415	0.305848	0.103682	0.181444	0.215617	0.236528	0.044866	0.021875	0.207807	0.403602
Mus_musculus_newGene_10768	0	0	0	0	0	0	0	0	0	0	0.122405	0	0	0	0	0	0	0	0	0	0	0.086002	0	0
Mus_musculus_newGene_10769	0.208584	0	0.088347	0.068621	0.060966	0	0.112892	0	0.384242	0	0	0	0	0	0	0	0.407204	0	0.039982	0	0	0	0	0
Mus_musculus_newGene_1077	3.94448	2.5305	3.02138	2.81201	2.109	3.41181	2.32956	2.35723	3.01484	2.53646	2.32582	2.54306	3.14572	2.83737	2.38508	2.62185	2.02811	2.6504	3.38404	3.24903	2.62727	2.57909	2.38537	2.73083
Mus_musculus_newGene_10770	2.3548	1.57418	2.60459	2.54951	2.94214	2.46216	1.86293	2.24728	1.96407	1.7517	2.1972	1.62244	1.21328	2.18413	1.93378	2.4628	1.6025	1.72976	2.59862	2.00146	1.8631	1.46157	1.7985	1.18516
Mus_musculus_newGene_10771	0.160266	0	0	0.154872	0.274725	0.055721	0.078686	0.036267	0.087929	0.192115	0.126553	0.131708	0	0	0.230713	0.072299	0.019597	0.087939	0.229424	0.175537	0.084526	0	0	0
Mus_musculus_newGene_10772	0.543454	0.188887	0.758551	0.350657	0.548375	0.238709	0.430384	0.240402	0.356681	0.332696	0.330759	0.470609	0.87922	0.224074	0.231841	0.28027	0.432094	0.563889	0.472248	0.548936	0.461685	0.382878	0.461308	0.612544
Mus_musculus_newGene_10774	0	0	0	0	0.143157	0	0	0	0.075216	0.246711	0	0	0	0	0	0	0	0	0	0	0	0	0	0
Mus_musculus_newGene_10775	0	0.027998	0.271306	0	0.192095	0.088146	0.35557	0.195958	0.075368	0.14592	0.10785	0.388423	0	0	0.165275	0.042765	0	0.348106	0.07344	0.303674	0.306846	0.09739	0.076424	0.266576
Mus_musculus_newGene_10776	0.121883	0	0.072209	0.084311	0.058869	0	0.155864	0	0.293592	0	0	0.060283	0	0.106944	0.039479	0	0	0.046032	0.104722	0.075172	0	0.044509	0	0
Mus_musculus_newGene_10777	0.420924	0.372253	0.354727	0.485102	0.500312	0.308625	0.192837	0.310056	0.367743	0.239052	0.748227	0.348509	0.286642	0.306413	0.161783	0.285268	0.249945	0.130892	0.286733	0.207973	0.438159	0.250709	0.200868	0.214716
Mus_musculus_newGene_10778	0.159675	0	0	0	0	0	0	0	0	0	0	0.06065	0	0	0.042601	0	0	0	0	0	0	0	0	0
Mus_musculus_newGene_10779	0.06688	0	0	0.173016	0	0	0.095303	0	0.12047	0	0	0	0.022262	0	0.012831	0	0	0	0	0	0	0	0	0
Mus_musculus_newGene_10782	0	0	0	0	0	0	0	0	0	0	0.297581	0	0	0	0	0	0	0	0	0	0	0	0	0
Mus_musculus_newGene_10785	0.454574	0.571954	0.654115	0.508423	0.331695	0.487462	0.84892	0.38133	0.693538	0.644672	0.106492	0.512862	0.619221	0.457991	0.521511	0.473718	0.580445	0.401698	0.344387	0.59153	0.398216	0.572318	0.540962	0.353716
Mus_musculus_newGene_10786	0	0	0	0	0	0	0	0	0	0.064696	0	0	0	0	0	0	0	0	0	0	0.27759	0	0	0
Mus_musculus_newGene_10788	0.984141	0.706539	0.874328	0.71755	1.05791	1.16495	0.805539	0.698386	1.21648	0.783922	0.770564	0.623043	0.8436	0.710314	0.875681	0.598484	1.0639	0.736158	1.04628	1.0899	1.05969	0.704844	0.856826	0.969155
Mus_musculus_newGene_10789	0	0	0	0	0	0.033419	0	0	0.04517	0	0	0.013676	0	0	0	0	0	0	0	0	0	0	0.125514	0
Mus_musculus_newGene_1079	0	0	0	0.374348	0.10696	0.092807	0	0	0	0	0	0	0	0	0.242234	0	0	0	0	0	0.058748	0	0.037254	0
Mus_musculus_newGene_10790	0	0	0	0	0	0	0	0.127286	0	0	0	0	0	0	0	0	0	0	0	0	0	0	0	0
Mus_musculus_newGene_10792	0	0	0	0.073689	0.103785	0	0	0	0.32736	0.107568	0	0.162176	0	0.173918	0	0	0	0	0	0	0.115078	0.116458	0	0
Mus_musculus_newGene_10794	0	0	0	0	0	0	0	0	0	0	0	0	0	0	0	0.233946	0	0	0	0	0	0	0	0
Mus_musculus_newGene_10795	0.245164	0.082344	0.280592	0.095199	0.099818	0.342879	0.157685	0.229558	0.115438	0.18731	0.114652	0.188206	0.283145	0.040407	0.254727	0.278682	0.238433	0.0807	0.302539	0.09515	0.260766	0.042196	0.108157	0.123207
Mus_musculus_newGene_10796	0	0	0	0	0.138186	0	0	0.204112	0	0	0.087413	0.144895	0.127389	0	0	0.15419	0.154969	0	0.14412	0.099904	0.197039	0.093491	0.152764	0
Mus_musculus_newGene_10797	0	0	0	0	0	0	0	0	0	0	0	0	0	0	0	0	0	0	0	0	0	0	0.112711	0
Mus_musculus_newGene_10798	0	0	0	0	0.354532	0	0	0	0	0	0.075114	0	0.21125	0	0	0.152874	0	0	0	0	0	0	0	0.039265
Mus_musculus_newGene_10799	0.551928	0.328452	0.279524	0.151538	0.293466	0.381786	0.321279	0.504774	0.324532	0.367227	0.438328	0.369477	0.40835	0.217303	0.532516	0.211993	0.288043	0.218654	0.265046	0.625296	0.601443	0.127666	0.667114	0.165574
Mus_musculus_newGene_108	0	0	0	0	0	0.177461	0.164682	0	0	0	0	0.115754	0	0.070848	0.171206	0.036643	0	0	0.092121	0.016449	0	0.036908	0.06853	0
Mus_musculus_newGene_1080	0	0	0	0	0	0	0	0	0	0	0	0	0.106634	0	0	0	0	0	0	0	0	0	0	0
Mus_musculus_newGene_10800	0	0	0.018231	0.129325	0.02379	0.03001	0.06636	0.039262	0.067908	0	0	0.121222	0.049718	0.058097	0.10123	0.07548	0	0	0.175536	0.210444	0.17461	0.294178	0.109258	0
Mus_musculus_newGene_10801	0	0	0	0	0	0	0	0	0	0	0.089935	0	0	0	0	0.100028	0	0	0	0.047533	0	0	0	0
Mus_musculus_newGene_10802	0	0	0	0	0	0.11964	0	0	0	0	0	0	0	0	0	0	0	0	0	0	0	0	0	0
Mus_musculus_newGene_10805	0	0.198723	0.037424	0.141778	0.148917	0.243439	0.092356	0	0.184084	0.235871	0.126318	0.132786	0.236903	0.169562	0.077471	0.297642	0.119139	0.216471	0.326028	0.207304	0.088798	0	0.046088	0.132726
Mus_musculus_newGene_10806	0.289068	0	0.268829	0.192421	0.177661	0.40978	0.035711	0.49747	0.282261	0.153405	0.104936	0.200279	0.326496	0.415395	0.261715	0.862742	0.089271	0.269724	0.072687	0.577072	0.161643	0.228389	0.283146	0.032263
Mus_musculus_newGene_10807	0	0	0	0	0	0	0	0	0	0	0	0	0	0	0	0	0.076754	0.307999	0	0	0	0	0	0
Mus_musculus_newGene_10808	0.143346	0.075403	0.109227	0.353087	0.262927	0	0.02452	0.061881	0.132291	0.054748	0.215514	0.10695	0.039821	0.14515	0.133815	0.0392	0.031419	0.114417	0	0.056966	0	0.070852	0.174719	0.291212
Mus_musculus_newGene_10810	0.28249	0.099435	0.281934	0.49421	0.407265	0.363589	0.433016	0.389583	0.3878	0.308546	0.530208	0.135453	0.166795	0.295861	0.324847	0.335142	0.410907	0.357907	0.080231	0.243644	0.127629	0.270284	0.336348	0.130667
Mus_musculus_newGene_10811	0.036793	0.042244	0.310389	0.05892	0.090623	0.033021	0.007414	0.101581	0	0.033395	0.234899	0	0.040211	0.02956	0.0766	0.037947	0.061405	0.06819	0.134326	0.060976	0.218582	0	0.039272	0.154514
Mus_musculus_newGene_10813	0.202999	0.012865	0	0.119147	0.147707	0.106126	0.280084	0	0.126508	0.134341	0.086364	0.122914	0.047077	0.044831	0.21808	0	0.058208	0.355776	0.100805	0.142577	0.161637	0.136169	0.062832	0.195363
Mus_musculus_newGene_10815	0.519609	0.270285	0.179973	0.323404	0.326758	0.432791	0.444693	0.420174	0.220869	0.228908	0.273191	0.294314	0.241333	0.347052	0.180159	0.259759	0.201162	0.482608	0.231993	0.1197	0.146502	0.361631	0.297588	0.403092
Mus_musculus_newGene_10816	0	0.04219	0	0	0.041559	0	0	0	0	0.19614	0	0	0	0	0	0	0	0.058344	0	0	0	0	0	0
Mus_musculus_newGene_10818	0.302204	0.166277	0.277585	0.448715	0.332189	0.356198	0.223901	0.171679	0.357648	0.319532	0.258312	0.484065	0.292657	0.619492	0.503507	0.223887	0.368111	0.358982	0.262764	0.123382	0.133113	0.410301	0.369152	0.506669
Mus_musculus_newGene_10819	0	0	0	0	0	0	0	0	0	0	0	0	0	0	0	0	0	0.066047	0	0	0	0	0	0.337031
Mus_musculus_newGene_1082	0	0	0	0	0	0.070972	0	0	0	0.275546	0	0	0	0	0	0	0	0	0	0	0	0	0	0
Mus_musculus_newGene_10820	0.473842	0.487056	0.694563	0.330299	0.654872	0.89703	0.508112	0.078688	0.570353	0.071418	0.537351	0.25586	0.09951	0.64138	0.538792	0.821799	0.99858	0.083195	0.118857	0.304667	0.770717	0.521695	0.540558	0.139977
Mus_musculus_newGene_10822	1.4705	0.982735	1.04312	0.835613	0.775959	0.620709	1.11471	1.15795	1.1254	0.848396	0.861379	1.23558	1.30734	1.03651	1.14433	1.36631	1.54789	0.779185	1.42319	0.974447	1.14681	0.907114	1.40747	1.02058
Mus_musculus_newGene_10823	2.76691	1.19785	2.54357	1.93522	2.68181	2.8235	2.72898	2.66854	1.99811	1.90309	2.00226	2.1645	1.98612	2.20698	2.27634	2.9595	1.66005	1.39492	2.85833	2.17101	2.13699	3.26779	2.15384	2.94589
Mus_musculus_newGene_10824	0.526773	0.120763	0.25725	0.26334	0.250365	0.173037	0.317017	0.08029	0.082171	0.148427	0.245021	0.205436	0.243606	0.266644	0.199857	0.234291	0.294288	0.396022	0.350372	0.220632	0.158167	0.308875	0.384107	0.35652
Mus_musculus_newGene_10825	0	0	0.127486	0	0.437391	0	0	0	0	0	0	0	0.158231	0	0.1965	0.212683	0	0.219896	0	0	0	0	0	0.098217
Mus_musculus_newGene_10826	0	0	0	0	0.216107	0	0	0	0	0	0	0	0	0	0	0	0	0	0	0	0	0	0	0
Mus_musculus_newGene_10828	0	0	0	0	0	0	0	0	0	0	0.066046	0.048454	0.154893	0.11084	0.066198	0	0	0	0.061386	0.056058	0	0	0	0
Mus_musculus_newGene_1083	0.174597	0	0	0	0	0	0	0.171756	0	0.092979	0	0	0.058075	0	0	0	0	0	0	0	0	0	0	0
Mus_musculus_newGene_10831	0	0.12889	0.281316	0	0.051387	0	0	0	0	0	0	0.218611	0.014939	0	0	0.090754	0	0	0.115114	0	0.299291	0.199082	0	0
Mus_musculus_newGene_10832	1.00826	0.295984	0.600826	0.612497	0.566044	0.482432	0.897112	0.740568	0.597534	0.76134	0.208445	0.33304	0.603299	0.347819	0.433327	0.927695	0.233709	0.745797	0.898917	0.354221	0.632105	0.547092	0.342074	0.586901
Mus_musculus_newGene_10833	0.231843	0	0	0	0.093537	0.398464	0	0.056239	0.068165	0.186344	0.213319	0.308299	0.093603	0.244492	0.058973	0	0	0.091555	0	0	0	0.075267	0.070788	0
Mus_musculus_newGene_10835	0.212064	0.101325	0.238046	0.249858	0.421131	0.444161	0.256206	0.313994	0.331459	0.173391	0.229232	0.452609	0.614831	0.637135	0.352642	0.27029	0.491092	0.221436	0.382506	0.66969	0.288279	0.275241	0.3241	0.363275
Mus_musculus_newGene_10837	0.168277	0.044347	0.325509	0.085262	0.150522	0.578043	0.164289	0.254835	0.226317	0.215695	0.185399	0.142826	0.129699	0.133587	0.285434	0.188569	0.238876	0.596449	0.195015	0.258562	0.527033	0.158839	0.233345	0.18899
Mus_musculus_newGene_10840	0.14306	0	0.088018	0.116289	0	0	0	0	0.058754	0	0.016994	0.086832	0.092317	0	0	0	0	0.078109	0	0	0	0	0.185417	0.03385
Mus_musculus_newGene_10842	0	0	0	0	0.066355	0.189095	0	0	0.147932	0	0	0	0.236169	0	0.085756	0	0	0	0	0	0	0	0	0
Mus_musculus_newGene_10843	0	0	0	0	0	0	0	0	0	0	0	0	0	0	0	0	0	0	0.158475	0	0	0	0	0
Mus_musculus_newGene_10845	0.358406	0.384138	0.413715	0.458561	0.083146	0.583577	0.433278	0.331439	0.747173	0.129802	0.382138	0.701455	0.720227	0.234493	0.286074	0.407753	0.497086	0.678074	0.174308	0.74656	0.347097	0.095127	0.237989	0.373019
Mus_musculus_newGene_10846	0.494545	0.361469	0.682997	0.158078	0.355484	0.200787	0.310772	0.535077	0.496695	0.23659	0.681568	0.3573	0.109881	0.30694	0.26007	0.283959	0.301462	0.171862	0.444112	0.452872	0.192462	0.291497	0.384013	0.188361
Mus_musculus_newGene_10847	0.079187	0.297306	0	0.065496	0	0	0.014646	0	0.027814	0	0	0	0.072652	0	0	0.015836	0	0	0	0	0	0.161322	0	0
Mus_musculus_newGene_10848	0	0.0584	0	0.086846	0	0	0	0	0	0	0	0	0.053797	0	0	0.064915	0	0	0.154192	0	0.272088	0	0	0
Mus_musculus_newGene_10850	0	0	0	0	0	0	0	0	0.030519	0.071032	0	0	0	0	0	0	0	0.080102	0	0	0.152522	0	0	0
Mus_musculus_newGene_10852	0	0	0.161922	0.099582	0.108136	0.104508	0.188441	0.175822	0.075036	0	0	0.118853	0.082658	0.089926	0	0	0	0.266675	0	0	0.183589	0.03326	0	0.289864
Mus_musculus_newGene_10853	0	0.135074	0	0	0	0	0	0.190824	0	0	0	0	0	0	0	0	0	0.307999	0	0	0.251085	0	0	0
Mus_musculus_newGene_10854	0	0.1045	0.058231	0	0.073158	0	0	0	0.030438	0	0	0	0.166399	0	0.029386	0	0.413029	0.140177	0	0	0	0	0.116836	0
Mus_musculus_newGene_10856	1.03433	1.12944	0.624477	0.953279	0.809327	0.872554	0.95571	0.578038	0.484653	1.15926	1.20455	1.22384	0.842855	1.41138	1.0106	1.08479	0.681403	0.862049	1.08466	1.43486	0.898381	1.07956	1.0279	1.11948
Mus_musculus_newGene_10857	0	0	0.063124	0	0	0	0	0.040461	0.087332	0.144184	0	0	0.117633	0	0.095368	0	0	0.110315	0	0	0	0.21311	0.073634	0.259756
Mus_musculus_newGene_10858	0	0.187849	0	0.042058	0.04291	0.120957	0.120057	0.041795	0.107964	0.082306	0.209389	0.209229	0.037651	0.287	0.075473	0.128634	0.096774	0.090496	0.225301	0.073271	0.070514	0.231644	0.109753	0.122051
Mus_musculus_newGene_10859	0.410604	0	0.098064	0.069068	0.148316	0.201482	0.181944	0.106609	0.240694	0.083957	0.353975	0	0.033403	0.044662	0.206918	0.15305	0	0.130979	0.103104	0.081019	0.167223	0.128142	0.116634	0
Mus_musculus_newGene_1086	2.0589	2.49822	2.05335	2.5848	2.84987	2.17952	2.16001	2.13656	2.13289	2.16561	1.5929	2.55969	2.49222	1.90132	2.12682	2.56175	2.34243	1.85662	2.63693	2.97198	2.09712	2.11517	2.05461	1.87664
Mus_musculus_newGene_10860	0	0	0	0	0	0	0	0	0	0	0	0	0	0	0	0	0.015481	0	0.02533	0.253395	0.051195	0	0	0
Mus_musculus_newGene_10861	0.235789	0	0.291783	0.242995	0.376067	0.417285	0.248861	0	0.216052	0.59485	0.354271	0.245401	0.095671	0.336248	0.234211	0.303037	0.17778	0.317594	0.534077	0.177382	0.739634	0.890396	0.311378	0
Mus_musculus_newGene_10864	0.218691	0	0.173033	0.113504	0.325881	0	0	0	0.16021	0.057848	0.054166	0.052535	0	0	0.126509	0.196967	0.223169	0.104465	0	0.284118	0.205982	0.134713	0.2055	0
Mus_musculus_newGene_10866	0	0.093474	0	0	0	0	0	0	0	0	0.244719	0	0	0.090552	0	0	0	0	0	0	0	0	0	0
Mus_musculus_newGene_1087	0.047255	0.48387	0.130315	0.322898	0.214855	0.045787	0.431462	0.60655	0.147951	0.28682	0.08251	0.159668	0.022484	0.364803	0.037593	0.280205	0.04511	0.155286	0.06011	0.026655	0.140886	0.145727	0.120241	0.042076
Mus_musculus_newGene_10873	0.351296	0.137778	0.100383	0.275322	0.358975	0.169658	0.29589	0	0.065701	0.228925	0.087507	0.11039	0.270912	0.163798	0.257849	0.167909	0.17612	0.224585	0.232192	0.284717	0.103512	0.195623	0.15264	0
Mus_musculus_newGene_10875	0.206169	0	0	0.111442	0	0.076312	0.450521	0.24613	0.214193	0.223331	0	0.169903	0.040088	0.121396	0.084409	0	0.108993	0.102448	0.221627	0	0.130645	0.129799	0.143741	0.050512
Mus_musculus_newGene_10876	0.420855	0.214212	0	0.122054	0	0.103644	0.060911	0.089471	0.131733	0	0.192279	0	0	0	0.041709	0	0.128077	0.08612	0	0	0.263863	0	0.118285	0
Mus_musculus_newGene_10877	1.11039	0.84007	0.533888	1.38322	2.46045	0.904151	2.61072	1.15252	1.132	1.36999	1.36664	1.71317	0.856355	0.937539	0.648658	1.02452	0.6517	1.29569	0.462027	1.31241	0.629411	1.16239	2.11009	0.609748
Mus_musculus_newGene_10878	1.56868	0.92176	1.77262	0.541942	0.035387	1.30987	0.122865	1.07305	1.14067	0.972189	1.08256	0.085266	1.92796	1.81585	1.22117	1.04804	1.24808	1.03433	2.00329	1.09339	1.79925	0.688797	0.008474	2.03724
Mus_musculus_newGene_1088	0	0	0	0	0	0	0	0.215305	0.15922	0	0	0.038645	0.090504	0.035394	0	0.053412	0	0	0.151584	0.127248	0	0	0.027657	0
Mus_musculus_newGene_10881	1.80219	2.83603	3.15947	3.66909	2.56311	3.0108	2.72106	2.71408	1.99593	1.60429	2.34986	2.98935	3.40605	3.34426	2.78188	1.92694	2.69467	1.98366	3.17414	2.78067	2.39466	2.45819	2.77679	4.02697
Mus_musculus_newGene_10883	0.86898	0.345051	1.06637	1.0461	0.589529	0.788626	0.786334	0.65121	0.664659	0.7859	0.450754	0.832891	0.825275	0.67042	0.750115	0.656045	0.926898	0.481179	0.565109	0.444613	0.808284	0.620539	0.951509	0.927721
Mus_musculus_newGene_10884	5.18483	4.49508	4.53828	5.30449	6.61061	5.62939	4.78611	4.69265	3.49812	4.27324	3.59786	4.97189	4.50502	4.57082	4.93309	4.99186	4.1619	4.25366	6.23805	4.992	4.18464	4.27771	3.58961	3.77771
Mus_musculus_newGene_10885	0.229766	0.262711	0.522253	0.454316	0.274013	0.750698	0.128622	0.257477	0.234002	0.174658	0.635152	0.582214	0.451342	0.847258	0.460181	0.316285	0.589259	0.402241	0.266835	0.124014	0.319702	0.11283	0.341698	0.637784
Mus_musculus_newGene_10886	0	0	0	0	0	0	0.110858	0	0	0	0	0	0	0	0	0	0	0	0	0	0	0	0	0
Mus_musculus_newGene_10887	0.502887	0.134595	0.450442	0.160878	0.353109	0.338196	0.59933	0.202596	0.458011	0.340317	0.151682	0.548914	0.136201	0.0871	0.303148	0.232677	0.206959	0.200228	0.665021	0.48695	0.40843	0.620264	0.761368	0.275473
Mus_musculus_newGene_10889	0	0	0	0	0.229919	0	0	0	0	0	0	0	0	0	0	0	0	0	0	0	0	0	0	0
Mus_musculus_newGene_10891	0	0	0	0	0	0	0	0	0	0	0	0	0	0.11084	0	0	0	0	0	0	0	0	0	0
Mus_musculus_newGene_10892	0.262446	0	0.112988	0.102318	0	0.135829	0.156684	0.092036	0.046641	0	0.100253	0.317672	0.143764	0.133412	0.032104	0.112069	0	0	0.036618	0	0.056134	0	0.10501	0
Mus_musculus_newGene_10893	0	0	0	0	0	0	0	0.067849	0	0.258907	0.170721	0	0	0	0.07115	0	0.098009	0	0	0	0	0.06955	0	0
Mus_musculus_newGene_10896	0	0	0.026203	0.138083	0.285533	0	0.496367	0.517095	0	0.282807	0	0.520197	0.228274	0	0.492399	0.294273	0.36735	0.811282	0.53642	0.130468	0.245881	0.282579	0.652266	0.431293
Mus_musculus_newGene_10897	1.25343	1.4477	1.01887	1.1605	1.16712	1.53104	1.19168	0.714843	1.15677	0.788823	1.42753	1.13041	1.57797	1.46872	1.20942	1.13026	1.06288	1.57818	1.69268	1.58621	1.59132	0.795238	0.965888	1.80812
Mus_musculus_newGene_10898	0.480784	0.226028	0.338673	0.251322	0.427773	0.462229	0.156078	0.272778	0.224958	0.216589	0.058281	0.488881	0.357585	0.326659	0.39282	0.390263	0.357253	0.272804	0.649196	0.376742	0.497298	0.328371	0.268487	0.235396
Mus_musculus_newGene_109	0	0	0.080569	0.068291	0.073029	0.084514	0.088224	0	0.096504	0.146145	0	0.119889	0.173379	0.057237	0.092295	0.096289	0.079174	0.033202	0.065067	0.151754	0	0	0	0
Mus_musculus_newGene_1090	0.1679	0.121448	0.018442	0.332006	0.23619	0.252106	0.19528	0.115643	0.106977	0.089318	0.200752	0.15887	0.204745	0.290603	0.16518	0.134999	0.151107	0.133486	0.097516	0.36641	0.040854	0.229298	0.06042	0.270891
Mus_musculus_newGene_10901	0.08784	0.237136	0.071741	0.259131	0.194727	0.478134	0.096541	0.072501	0.109087	0.089723	0.086985	0.168407	0.09779	0.068158	0.034308	0.035715	0.21827	0.277832	0.224945	0	0.046396	0	0.061163	0.166404
Mus_musculus_newGene_10902	0.202851	0.163562	0.411807	0.245892	0.422576	0.448161	0.359492	0.253495	0.429578	0.464715	0.270453	0.280489	0.312048	0.445763	0.365211	0.382586	0.336023	0.467502	0.596099	0.405409	0.363303	0.239455	0.388884	0.417838
Mus_musculus_newGene_10903	0.407497	0.183226	0.117999	0.113363	0.045274	0.065681	0.258552	0.05068	0.204154	0.095634	0.404618	0.221558	0.092686	0.360392	0.376618	0.239297	0.122439	0.140824	0.438757	0.070858	0.059532	0.130252	0.097349	0.340148
Mus_musculus_newGene_10908	1.91111	2.1824	1.46362	1.39586	1.98556	1.48697	1.4165	1.87311	1.04205	0.893321	1.37642	1.0174	1.39521	1.31075	1.17107	1.39491	1.03261	1.2594	1.00296	1.38479	0.930663	1.21228	1.20019	1.05121
Mus_musculus_newGene_10910	0	0	0	0	0	0	0.110858	0	0	0	0	0	0	0	0	0	0	0	0	0	0	0	0	0
Mus_musculus_newGene_10915	0.130138	0.36645	1.21286	0.147901	0.433971	0.548771	0.385101	0.080976	0.299219	0.199582	0.347176	1.00185	0.370673	0.271142	0.529492	0.275291	0.401712	0.815543	0.510951	0.217373	0.533888	0.227663	0.436549	0.142907
Mus_musculus_newGene_10916	1.24661	0.557726	1.20527	1.3356	1.17121	0.938666	0.498721	1.37229	1.35432	1.18479	0.622004	1.12232	1.14218	1.12013	1.8228	1.21461	1.0861	1.36357	1.10101	1.12874	1.35938	1.40452	1.06771	0.856443
Mus_musculus_newGene_10917	0	0	0	0	0	0.291199	0	0	0.032501	0.23157	0	0.391254	0.161627	0	0	0	0	0	0	0	0	0	0	0.215898
Mus_musculus_newGene_10918	0.92345	0.696353	0.52304	0.807642	0.62784	1.02623	0.866313	0.49564	0.484474	0.588609	0.32896	0.650422	0.552967	0.784768	0.686356	0.714665	0.598005	1.47034	0.510911	1.14595	0.714904	0.515065	0.502913	0.395151
Mus_musculus_newGene_10922	0	0	0	0	0	0.064295	0	0	0.106588	0	0	0.089395	0	0.154288	0.189831	0.106381	0.304023	0	0	0	0	0	0.086701	0
Mus_musculus_newGene_10923	0	0	0	0	0	0	0	0.127216	0	0	0	0	0	0	0	0	0	0	0	0	0	0	0	0
Mus_musculus_newGene_10924	0.056552	0	0	0	0.064543	0	0.088856	0	0	0	0	0.112986	0	0	0	0	0	0	0	0	0	0	0	0.076122
Mus_musculus_newGene_10925	0.050896	0.117657	0.132234	0.029337	0.192759	0.088722	0.198721	0	0	0.135674	0	0.079197	0.14608	0.073765	0.099037	0.076602	0.125318	0	0.164913	0.041802	0.115882	0.362296	0.042766	0.124227
Mus_musculus_newGene_10926	0	0	0	0.417218	0	0	0	0.14915	0	0.279983	0	0.040086	0.07496	0.065563	0	0	0.157996	0	0.179396	0	0	0	0	0
Mus_musculus_newGene_10927	0	0	0	0	0	0	0	0	0	0	0	0	0	0	0	0.456047	0	0	0	0	0	0	0	0
Mus_musculus_newGene_10929	0	0	0	0.159921	0	0.057984	0.153496	0.080358	0	0	0.056535	0	0	0	0.200428	0.120092	0.090177	0.213958	0	0	0	0.128322	0	0.091573
Mus_musculus_newGene_1093	0	0	0	0	0	0	0	0.127216	0	0	0	0	0	0	0	0	0	0	0	0	0	0	0	0
Mus_musculus_newGene_10930	1.77645	2.35329	1.13545	2.05876	1.46331	1.8599	1.78681	1.66223	1.66681	1.28345	1.24375	1.49388	2.58093	1.71385	0.919295	1.34973	1.60536	1.45714	1.31029	1.34651	1.7653	1.52094	1.27597	1.24386
Mus_musculus_newGene_10931	0.195951	0.204416	0.117519	0.223603	0.043819	0.228034	0.078903	0.080887	0.178024	0.073523	0.071703	0.237364	0.116627	0.080862	0.139753	0.04174	0.146031	0.431979	0.267322	0.039385	0	0	0.11592	0.13467
Mus_musculus_newGene_10932	0.43516	0.537717	0.706288	0.398693	0.571678	0.415506	0.397753	0.6527	0.504154	0.565644	0.458669	0.898246	0.617547	0.569773	0.487236	0.556927	0.526078	0.375728	0.506462	0.401041	0.421354	0.651925	0.58146	0.460029
Mus_musculus_newGene_10934	3.34314	3.17659	3.49493	3.99734	2.49287	3.05732	2.33625	3.12855	3.99824	3.07742	1.88039	3.65157	4.24371	3.34486	3.10834	4.33138	3.41399	3.69134	6.29854	4.37162	4.4872	3.42768	4.07802	3.52651
Mus_musculus_newGene_10935	2.17057	2.17136	1.97547	2.02822	2.95522	2.66291	2.04846	1.76379	2.3328	2.13813	1.64159	1.95302	1.97321	2.13908	2.41573	2.073	2.02958	2.11554	2.45685	1.83815	1.8291	1.52367	2.70404	2.11802
Mus_musculus_newGene_10936	0	0.126198	0	0	0	0.054888	0.053202	0.075846	0	0	0.206174	0.149294	0.261061	0.153488	1.51038	0.079215	0.100951	0.202764	0.052937	0.108054	0	0	0	0.176478
Mus_musculus_newGene_10937	0.200461	0	0	0.061286	0	0.075052	0	0.07951	0	0	0	0.254019	0	0	0	0	0	0	0	0	0.096385	0	0.062878	0.322336
Mus_musculus_newGene_10939	6.33242	9.33201	7.48873	6.8366	7.71312	7.93171	5.85286	7.10734	5.87564	5.35753	7.43244	8.32724	8.75951	7.53899	6.11962	6.92432	6.40241	7.39613	7.57094	7.11379	7.86239	7.2453	6.68534	8.85056
Mus_musculus_newGene_1094	0.191378	0.099773	0.219703	0.340825	0.413052	0.518947	0.24843	0.615683	0.308994	0.478942	0.199246	0.398212	0.213805	0.266687	0.507483	0.517008	0.391636	0.223089	0.420554	0.164981	0.515392	0.241218	0.171907	0.197601
Mus_musculus_newGene_10941	0.331161	0.121939	0.456401	0.350508	0.201915	0.092391	0.578865	0.249052	0.153006	0.367996	0.224035	0.316807	0.287508	0.119047	0.29101	0.507115	0.195241	0.037336	0.206896	0.412889	0.342577	0.260424	0.431427	0.172657
Mus_musculus_newGene_10943	0	0	0	0	0	0	0	0	0	0	0	0	0	0	0	0	0	0	0.173417	0	0.230003	0	0	0
Mus_musculus_newGene_10944	0.406916	0.335478	0.457997	0.589464	0.666594	0.289061	0.225224	0.282637	0.641137	0.377342	0.441576	0.752606	0.583084	0.573627	0.260464	0.330969	0.403156	0.576577	0.384134	0.359408	0.377061	0.454865	0.247413	0.35486
Mus_musculus_newGene_10947	0	0.135049	0	0.082386	0	0	0	0	0	0	0	0	0	0	0	0	0	0	0	0	0	0	0	0
Mus_musculus_newGene_10948	0.37358	0.193726	0.527738	0.224538	0.817293	0.18936	0.31542	0.329653	0.249551	0.257165	0.138658	0.458997	0.46082	0.415143	0.261146	0.209351	0.360112	0.370398	0.640024	0.192493	0.445004	0.125263	0.474563	0.164706
Mus_musculus_newGene_1095	0	0	0.037461	0	0.256774	0	0	0	0	0	0	0	0.043465	0	0	0	0	0	0	0	0	0	0.028178	0
Mus_musculus_newGene_10950	0	0	0	0	0	0	0	0	0	0	0	0	0	0	0	0	0.290568	0	0	0.049018	0	0.040526	0	0
Mus_musculus_newGene_10954	0	0	0	0	0	0.048234	0	0	0	0	0	0	0	0	0.174525	0	0	0.034493	0	0	0	0	0	0
Mus_musculus_newGene_10955	0	0	0	0	0	0.348248	0	0	0	0.308381	0	0.235006	0.079245	0	0.335254	0.09594	0.232627	0	0	0	0.249302	0	0	0
Mus_musculus_newGene_10957	0	0	0	0	0	0	0	0	0	0	0	0	0	0.318664	0	0	0	0	0	0	0	0	0	0
Mus_musculus_newGene_10958	0.490787	0.731283	0.581243	0.628901	0.370858	0.679647	0.458742	0.150674	0.650473	0.871205	0.576014	0.87892	0.624383	0.196828	0.774722	0.733627	0.634795	0.591571	0.568336	0.507994	0.48223	0.447481	0.497357	0.393595
Mus_musculus_newGene_1096	0.05079	0	0.039503	0.099242	0.032976	0.414115	0.157224	0	0.17326	0.038168	0	0	0	0.075136	0.133447	0	0.022529	0.084795	0.12325	0	0	0.037148	0.029181	0
Mus_musculus_newGene_10960	0.458655	0.612578	0.421219	0.434659	0.45545	0.960209	0.399352	0.276088	0.390024	0.441905	0.373174	0.44776	0.734253	0.614833	0.43137	0.509009	0.419763	0.500868	0.613084	0.548883	0.62116	0.394183	0.691851	0.429753
Mus_musculus_newGene_10961	0.424935	0.314481	0.441281	0.346378	0.338454	0.282271	0.299413	0.348928	0.248756	0.237807	0.40787	0.520354	0.175575	0.331271	0.242609	0.265765	0.232207	0.446822	0.550911	0.268093	0.455102	0.179435	0.25881	0.202326
Mus_musculus_newGene_10963	1.0567	0.759789	0.7097	0.955488	0.670516	0.844424	1.11913	0.451604	0.584876	0.733959	0.946165	0.850045	0.729062	0.773537	0.842616	1.09782	0.579121	0.718408	1.01525	0.796932	1.00386	0.65352	0.4143	0.811394
Mus_musculus_newGene_10964	0	0.14875	0	0	0	0.122761	0	0	0	0	0	0.148028	0.587258	0.101373	0	0	0.519457	0	0	0	0	0	0	0
Mus_musculus_newGene_10965	5.97409	6.34864	6.65154	7.59721	6.09356	6.17206	5.79046	7.09131	5.11065	5.52442	7.62832	5.65892	5.91181	6.43824	8.09872	7.08313	4.9911	5.35569	6.97093	5.53234	6.27011	6.7272	6.34116	5.05938
Mus_musculus_newGene_10968	0	0.097235	0.055926	0.039171	0.108054	0	0	0	0	0.062466	0	0	0.066775	0.073962	0	0.24151	0.03086	0.038094	0	0	0	0	0.074623	0
Mus_musculus_newGene_1097	0.114072	0.108382	0.154408	0.133411	0.16192	0.08272	0.254762	0.067107	0.399782	0.085168	0.160155	0.10337	0.292378	0.148985	0.097239	0.230721	0.168583	0.131772	0	0	0	0.245549	0.154998	0.366429
Mus_musculus_newGene_10970	0	0	0	0	0	0.11964	0	0	0	0	0	0	0	0	0	0	0	0	0	0	0	0	0	0
Mus_musculus_newGene_10973	0.364026	0.322485	0.542105	0.503676	0.423309	0.263207	0.391292	0.531511	0.04543	0.162384	0.305092	0.34293	0.345798	0.288305	0.37402	0.368723	0.077698	0.194052	0.203232	0.147952	0.150691	0.160499	0.314105	0.266553
Mus_musculus_newGene_10975	0.364801	0.16079	0.511224	0.528673	0.608037	0.563987	0.772821	0.518519	0.798072	0.413264	0.50956	0.50246	0.648928	0.350187	0.389367	0.498042	0.601996	0.473907	0.430693	0.593828	0.7522	0.346649	0.368647	0.547154
Mus_musculus_newGene_10976	0.212904	0.245089	0.191526	0.24505	0.156487	0.136561	0.237957	0.199658	0.157884	0.265556	0.264752	0.169952	0.071916	0.152076	0.182411	0.334983	0.189469	0.124743	0.180686	0.210927	0.173844	0.27837	0.45272	0.283553
Mus_musculus_newGene_10977	0	0	0	0	0	0	0	0	0	0	0	0	0	0	0.002572	0	0	0	0.004131	0	0	0	0	0
Mus_musculus_newGene_10978	11.6154	10.0853	11.8327	12.4002	10.8798	11.3361	10.6655	11.1336	11.9227	11.5154	9.8512	11.7504	11.3206	10.1323	10.875	11.1166	9.45724	11.6155	12.9665	13.1601	12.4221	11.3732	11.7201	12.2729
Mus_musculus_newGene_1098	0.550137	0.556342	0.376819	0.776676	0.338478	0.501964	0.369171	0.496784	0.712082	0.980276	0.570869	0.345264	0.892225	0.506692	0.540919	0.802292	0.550501	0.545083	0.459762	0.283045	0.364867	0.481762	0.622684	0.655647
Mus_musculus_newGene_10980	0	0	0.27031	0	0.146904	0.048849	0	0.218229	0.205002	0	0	0	0	0.035286	0	0	0.268462	0	0.163224	0.023989	0	0.295812	0	0.142433
Mus_musculus_newGene_10981	0	0	0.113046	0.049937	0	0	0	0.057326	0.121739	0.178795	0	0.061375	0	0	0	0.061158	0.081311	0.094447	0	0	0	0	0	0
Mus_musculus_newGene_10982	0	0	0	0.056006	0	0.186538	0	0	0	0	0	0	0	0	0	0.030023	0	0	0	0.130715	0	0	0	0
Mus_musculus_newGene_10984	0	0	0.177581	0	0	0.366565	0	0	0	0	0.05106	0	0.055522	0	0	0	0.131993	0.115808	0	0	0.069397	0	0	0
Mus_musculus_newGene_10985	0	0	0.102879	0.363073	0	0.164996	0	0	0	0	0	0.08769	0	0	0	0	0	0	0	0	0	0	0	0
Mus_musculus_newGene_10987	0	0.056922	0	0	0	0	0.043793	0.170112	0.145557	0	0	0	0.080724	0	0	0	0	0.031413	0	0.064385	0	0	0	0
Mus_musculus_newGene_10988	0	0.053791	0	0	0	0	0	0	0	0	0	0.14602	0	0	0	0	0	0.205352	0	0	0	0	0	0
Mus_musculus_newGene_10989	0.98368	0.258935	0.797965	1.55565	1.67558	1.19143	1.21395	2.06299	1.42128	1.5372	1.10277	0.744823	0.925102	1.39192	0.779624	1.32208	0.776847	0.94994	1.37748	1.0913	1.54154	0.830013	1.82696	1.51055
Mus_musculus_newGene_10991	0	0	0	0	0	0	0	0	0	0.156589	0	0	0.059752	0	0	0	0	0	0.238624	0	0	0	0	0
Mus_musculus_newGene_10992	0.90807	0.541169	0.828146	1.1782	0.734578	0.726388	0.608511	0.50564	0.394218	0.734527	0.749455	0.605759	0.473177	0.576444	0.903224	0.713616	0.556786	0.599725	0.972781	0.834413	0.735803	0.610605	0.405257	0.534237
Mus_musculus_newGene_10993	3.77082	2.13957	3.2567	2.90866	3.64666	2.91463	3.379	2.62403	3.14777	2.58322	3.19893	3.21684	3.35301	2.94669	3.64876	3.5506	2.93693	3.64643	3.62693	3.0344	3.01741	2.41443	2.79301	3.56205
Mus_musculus_newGene_10994	0.596887	0.382932	0.496375	0.429357	0.417608	0.724074	0.400822	0.527097	0.385611	0.450751	0.310283	0.657856	0.359498	0.331436	0.344211	0.647599	0.358556	0.36103	0.761147	0.379372	0.357837	0.4569	0.600636	0.315951
Mus_musculus_newGene_10995	0.119734	0.174563	0.048399	0.215536	0.072066	0.263525	0.330076	0.117729	0.195165	0.381619	0.193957	0.130528	0.096042	0.121294	0.041317	0.156682	0.076374	0.272805	0.302086	0.175451	0.170427	0.173041	0.078898	0.041919
Mus_musculus_newGene_11	0	0	0	0	0	0	0	0	0	0	0	0	0.348669	0	0	0	0	0	0	0.157092	0	0	0.062841	0
Mus_musculus_newGene_1100	0.106842	0.09106	0	0	0	0.08413	0	0.116179	0	0	0	0.020637	0	0	0	0	0	0.111417	0.041247	0.057555	0	0	0	0
Mus_musculus_newGene_11000	0	0	0	0	0	0	0	0	0	0	0.12236	0	0	0	0.066745	0	0	0	0	0	0	0	0	0
Mus_musculus_newGene_11001	1.15306	0.865713	1.24918	0.676883	1.35842	1.03528	0.736195	1.75425	1.16703	1.84572	1.06603	1.50176	0.600757	1.12208	1.07073	1.2833	0.95075	1.19741	1.12443	1.74119	1.4628	1.29133	1.00783	0.919472
Mus_musculus_newGene_11002	0.050483	0.058487	0	0.448662	0.126252	0.236581	0.037675	0	0.082468	0.119779	0.124936	0.168204	0.136299	0.064004	0.096072	0.125691	0	0	0	0.07725	0.053639	0.039534	0	0.077535
Mus_musculus_newGene_11003	1.39854	0.713065	1.533	1.32769	0.605919	0.943504	0.658247	0.883176	0.822768	0.545831	0.535769	0.696495	0.520671	0.693529	0.69464	1.2356	0.436515	1.04195	1.72036	0.946787	1.22927	1.13866	1.10164	0.560888
Mus_musculus_newGene_11004	0.280375	0.27125	0.387321	0.354448	0.154223	0.279571	0.191536	0.191741	0.215052	0.173495	0.093193	0.113637	0.353002	0.272436	0.344	0.31681	0.309591	0.18783	0.230308	0.393855	0.387871	0.172433	0.158046	0.242998
Mus_musculus_newGene_11005	0.05447	0.044347	0.027217	0.066863	0.127715	0.120356	0	0	0	0.032898	0.061773	0.049767	0	0.042946	0.153873	0.142009	0	0.137935	0.031651	0.054807	0	0.026921	0.049579	0
Mus_musculus_newGene_11008	2.93812	3.46175	2.29286	3.12755	3.16694	3.36408	2.48759	2.74944	2.70019	2.76488	3.3708	3.11909	3.30206	2.75846	3.06754	3.16874	2.92865	3.36922	3.09049	3.19662	2.95062	2.44296	2.90424	3.55523
Mus_musculus_newGene_11009	0	0	0	0	0.135138	0	0	0	0	0	0	0	0	0	0	0	0	0	0	0	0	0	0	0
Mus_musculus_newGene_1101	0	0	0	0.16443	0	0	0	0	0.101844	0	0	0	0	0	0	0	0	0	0	0	0	0	0	0
Mus_musculus_newGene_11010	0	0	0.056921	0	0	0.103074	0	0.048603	0	0.260098	0	0.031071	0	0	0	0.106236	0.021979	0.095368	0	0.099794	0.026691	0.032409	0	0
Mus_musculus_newGene_11011	0.056268	0	0.0911	0	0.055939	0.079407	0	0.018763	0	0.199485	0.054141	0.02433	0	0	0	0.081479	0.050571	0.039528	0	0.118375	0.020471	0.024856	0	0
Mus_musculus_newGene_11012	0.128485	0.310066	0.333352	0.170244	0.202244	0.309468	0.288542	0.15035	0.116853	0.143506	0.500042	0.226441	0.142178	0.090582	0.263222	0.235466	0.123911	0.268447	0.358421	0.586793	0.236946	0.115149	0.170881	0.246144
Mus_musculus_newGene_11013	0	0	0	0	0.17217	0	0.056346	0.113682	0	0	0	0.256421	0.119742	0.180802	0.065043	0	0	0.04927	0	0	0.183419	0.218324	0.093526	0.251868
Mus_musculus_newGene_11019	0.551917	0.66146	0.617492	0.708248	0.337309	0.59496	0.553955	0.533427	0.760864	0.347219	0.615746	0.537963	0.536371	0.475733	0.54975	0.284788	0.256194	0.917227	0.776562	0.451814	0.317418	0.391166	1.00435	0.974781
Mus_musculus_newGene_1102	0	0	0.173252	0	0.141567	0.119844	0	0	0	0	0.073498	0	0	0	0	0	0	0.122993	0	0	0	0	0	0
Mus_musculus_newGene_11020	0.407522	0.1121	0.208434	0.105978	0.308873	0.175854	0.147755	0.410727	0.326045	0.205853	0.076909	0.300313	0.210697	0.152513	0.152844	0.262822	0.053225	0.101978	0.423466	0.077381	0.13235	0.246833	0.354377	0.22488
Mus_musculus_newGene_11021	0	0	0	0	0	0.245914	0	0	0	0.047641	0	0	0	0	0	0	0.084503	0	0.05595	0	0	0	0	0.085302
Mus_musculus_newGene_11024	1.02377	1.43577	1.21808	1.52775	1.57326	2.1763	0.920286	1.40661	1.4693	1.83105	0.970066	1.53408	1.48997	1.68015	2.07069	1.20024	1.66813	1.67454	1.42462	1.62775	1.92132	1.31727	1.78679	1.76159
Mus_musculus_newGene_11025	0.861341	0.057373	0	0	0	0.200222	0	0.018554	0	0	0.192858	0	0	0	0.035689	0	0	0.013551	0	0	0	0.045413	0.033187	0
Mus_musculus_newGene_11026	0	0	0.135155	0	0	0	0	0	0	0	0	0	0	0	0	0	0	0	0	0	0	0	0	0
Mus_musculus_newGene_11027	0	0	0	0	0	0	0	0	0	0	0	0	0	0	0	0	0	0	0	0.130715	0	0	0	0
Mus_musculus_newGene_1103	0.188077	0.199029	0.240334	0.071123	0.064423	0.187985	0.110767	0.139153	0.163386	0.197789	0.217903	0.095215	0.420937	0.219643	0.25195	0.211794	0.106771	0.147196	0.340238	0.309603	0.123404	0.202383	0.165738	0.271315
Mus_musculus_newGene_11033	0	0.053024	0.090006	0.072157	0	0.107442	0.045449	0.064022	0	0	0	0	0	0	0	0	0.059668	0	0	0	0	0.508863	0.047921	0
Mus_musculus_newGene_11035	0.908182	0.907838	1.05434	1.07484	0.642737	0.949513	0.409147	0.484948	0.694677	0.717732	0.539362	0.530011	0.771649	0.950114	0.902078	0.852422	0.590151	1.19148	0.664194	0.839461	0.719061	0.870256	0.639877	0.868675
Mus_musculus_newGene_11036	0	0	0	0	0.001324	0.020465	0	0	0.072648	0	0	0	0	0	0	0.049098	0.005844	0.040572	0.473534	0.011345	0.126816	0	0.009927	0
Mus_musculus_newGene_11038	0.400565	0.591324	0.179193	0.519984	0.450398	0.339904	0.197679	0.363271	0.493688	0.750428	0.481366	0.173941	0.426083	0.133638	0.323194	0.10961	0.750164	0.275312	0.28844	0.55511	0.544174	0.568612	0.465752	0.302706
Mus_musculus_newGene_1104	0	0	0.15243	0	0	0.134537	0	0	0	0.110121	0	0	0.177188	0	0.129286	0	0	0	0	0	0	0	0.068926	0
Mus_musculus_newGene_11040	0	0	0	0	0	0	0	0	0.093056	0.045268	0	0	0	0	0	0	0	0	0	0	0	0	0	0
Mus_musculus_newGene_11042	0	0	0	0.250561	0	0.232656	0	0	0	0.088333	0.059698	0	0	0	0	0	0	0.20782	0.112962	0.123931	0	0	0	0
Mus_musculus_newGene_11044	0.289009	0.24529	0.137589	0.235921	0.529194	0.235995	0.029148	0.122199	0.167292	0.500099	0.144484	0.902795	0.119556	0.338326	0.483621	0.083265	0.345648	0.290651	0.091252	0.43417	0.387599	0.225347	0.163735	0.401711
Mus_musculus_newGene_11045	0	0	0	0	0.362191	0	0	0.097011	0	0	0	0.056808	0	0	0	0.091925	0	0	0.049579	0	0	0	0	0
Mus_musculus_newGene_11046	0.827038	1.69876	0	1.26953	1.10973	1.77915	0.598815	1.80978	1.07313	1.97511	1.86298	1.28579	1.12566	1.52185	2.21753	1.34306	1.17801	2.42891	0.81306	1.54682	0.738026	1.18225	1.95829	0.926455
Mus_musculus_newGene_11047	2.18783	1.32893	2.37654	2.21975	2.27139	0.714191	1.32583	0	1.42928	0.692742	0	1.54635	2.01074	2.069	0	2.48017	1.21433	0	2.14611	1.53592	2.66897	1.22096	0	1.41269
Mus_musculus_newGene_11048	0	0	0	0	0	0	0	0.200047	0	0.123346	0	0	0	0	0	0	0	0	0	0	0	0	0	0
Mus_musculus_newGene_11049	0.662124	0.322892	0.496689	0.768719	0.57213	1.10479	0.798963	0.370719	0.242405	0.514725	0.869478	0.945622	0.609816	0.855552	0.366249	0.412159	0.263559	0.997885	0.652665	0.797906	0.833306	0.457853	0.466262	1.22858
Mus_musculus_newGene_1105	0	0	0	0.143606	0.12747	0.224365	0	0.330622	0.121289	0.119023	0.069247	0	0	0	0.105749	0	0	0	0.132653	0.481252	0	0	0	0
Mus_musculus_newGene_11050	0	0	0	0	0	0	0	0	0	0	0	0	0	0	0	0	0	0	0.316951	0	0	0	0	0
Mus_musculus_newGene_11052	0	0.060977	0	0	0	0.216802	0	0	0	0	0	0	0	0	0	0	0	0	0	0	0	0	0	0
Mus_musculus_newGene_11055	0	0	0	0	0	0	0	0	0	0	0.171532	0	0	0	0	0	0	0	0	0	0	0	0	0
Mus_musculus_newGene_11056	0.293116	0.27329	0.521739	0.398396	0.430467	0.41182	0.087694	0.400208	0.062174	0.117542	0.191101	0.245645	0.312694	0.227194	0.427538	0.329834	0.254909	0.217719	0.267488	0.334917	0.331623	0.033956	0.344582	0.150759
Mus_musculus_newGene_11058	0	0	0	0	0	0	0	0	0.045235	0	0	0.024503	0	0	0	0	0	0.171441	0	0	0	0	0	0.071045
Mus_musculus_newGene_11059	0	0.228134	0	0	0	0	0	0	0	0	0	0	0	0	0	0	0	0	0	0	0.27014	0.051732	0	0
Mus_musculus_newGene_11060	0	0	0.092274	0.068159	0	0	0	0	0	0	0	0.296758	0	0	0	0	0	0	0	0	0	0	0.108184	0
Mus_musculus_newGene_11061	0	0	0	0	0	0	0	0	0	0	0	0	0	0	0	0	0	0	0	0	0.09624	0.53525	0	0
Mus_musculus_newGene_11062	0	0	0.289832	0	0.238678	0.34988	0.332574	0	0.217958	0	0.292031	0	0.31611	0.354687	0.190061	0.267943	0	0.154285	0.134176	0.720676	0.240578	0.113348	0.175328	0.485223
Mus_musculus_newGene_11063	0	0	0.142915	0.061715	0	0.022039	0	0	0	0	0	0	0	0	0	0	0	0	0	0	0	0	0	0
Mus_musculus_newGene_11068	0.973561	0.452823	0.321708	0.459187	0.721976	0.380488	0.674725	0.669394	0.45256	0.414708	0.500849	0.652703	0.463811	0.226091	0.392716	0.782298	0.517469	0.743806	0	0.204202	0.488982	0.672173	0.419143	0.255723
Mus_musculus_newGene_1107	0.479624	0.189553	0.197188	0.374966	0.267129	0.39509	0.305283	0.279823	0.084207	0.218191	0.14884	0.218703	0.132562	0.247419	0.379023	0.161655	0.176876	0.28722	0.251776	0.399573	0.161731	0.216683	0.215399	0.127048
Mus_musculus_newGene_11070	0	0	0	0.139606	0	0.045375	0	0	0.041865	0	0.121277	0.054993	0.140606	0	0	0	0.027796	0.133038	0	0	0	0	0.042748	0.21464
Mus_musculus_newGene_11071	0.064458	0	0	0.147066	0	0.048573	0	0.062655	0	0	0.159936	0	0	0	0	0.088121	0	0	0	0.063074	0	0.085243	0	0
Mus_musculus_newGene_11073	0.050905	0.075561	0.075202	0.073272	0.097365	0.061207	0.145298	0.193085	0.057214	0.201645	0.044821	0.091506	0.022909	0	0.225998	0.143109	0.23443	0.185498	0.291722	0.085662	0.314058	0	0.097381	0
Mus_musculus_newGene_11074	0	0	0.13204	0	0.114951	0.096094	0.181815	0.13669	0	0	0.058359	0	0.03044	0.050703	0	0	0.219128	0	0	0	0.221973	0	0.074141	0
Mus_musculus_newGene_11077	0	0	0	0	0	0	0	0	0	0	0	0	0	0	0	0	0	0	0	0	0	0	0	0.284866
Mus_musculus_newGene_11079	0	0	0.09071	0	0	0.224445	0	0	0	0	0	0	0	0.063337	0	0	0	0	0	0	0	0	0	0
Mus_musculus_newGene_1108	0	0	0	0	0	0.054288	0	0	0	0	0	0.055815	0	0	0	0	0.038419	0	0	0	0	0	0	0.142433
Mus_musculus_newGene_11080	0	0.188647	0.133343	0.255886	0.053942	0.183422	0	0	0.106129	0.108213	0.067895	0.312725	0.201897	0.121915	0.110801	0.028224	0.252856	0.061859	0	0.027112	0.227258	0	0.179911	0
Mus_musculus_newGene_11082	0	0	0	0	0	0	0	0	0	0	0	0	0	0	0	0	0	0	0	0	0	0	0	0.142433
Mus_musculus_newGene_11084	0	0	0.141538	0.035482	0.086653	0.027484	0	0.041147	0	0.057784	0	0	0.074287	0	0.094453	0	0	0.043032	0	0	0	0.076978	0	0
Mus_musculus_newGene_11086	0	0	0	0	0.042418	0.028992	0.145849	0	0	0	0	0	0	0.105289	0.057932	0	0	0.111291	0.120073	0	0	0	0.077204	0.241483
Mus_musculus_newGene_11087	0.034611	0.177608	0.196761	0.156258	0.373947	0.257509	0	0.27778	0	0.329483	0.09097	0.215514	0.045807	0.207354	0.050175	0.059495	0	0.081183	0	0.10381	0	0.02724	0.198163	0.167597
Mus_musculus_newGene_11088	0.474267	0	0.273748	0.340803	0.545433	0	0.069789	0.179836	0.265854	0.257643	0.17869	0.094057	0.048528	0.269395	0.302779	0.294313	0.11443	0.149655	0.261108	0.196266	0.410277	0.048744	0.30568	0.465669
Mus_musculus_newGene_11091	0.483805	0.400696	0.245835	0.606234	0.579014	0.365534	0.297722	0.345828	0.506455	0.621601	0.225313	0.245258	0.322915	0.525247	0.192982	0.59304	0.310851	0.35466	1.22843	0.360439	0.269179	0.442903	0.271469	0.230084
Mus_musculus_newGene_11094	0	0	0	0	0.752078	0.276322	0.143023	0	0	0	0	0	0.046335	0	0	0	0	0.218792	0.608922	0	0	0	0	0.064918
Mus_musculus_newGene_11095	0	0	0	0	0	0	0	0	0	0	0	0	0	0	0	0	0	0	0	0	0	0	0.112711	0
Mus_musculus_newGene_11096	0	0	0	0	0	0	0	0	0	0	0	0	0.142614	0	0	0	0	0	0	0	0	0	0	0
Mus_musculus_newGene_111	0.720313	0.203805	0.417188	0.3876	0.364457	0.896132	0.237034	0.293737	0.383786	0.604849	0.445332	0.588943	0.389286	0.57729	0.87479	0.839185	0.798704	0.246951	0.734732	0.657865	0.788953	0.526266	0.379457	0.251563
Mus_musculus_newGene_1110	0	0	0	0	0	0	0	0	0	0.094036	0	0	0	0	0	0	0	0	0	0	0.258618	0	0	0.232607
Mus_musculus_newGene_11100	0	0	0	0	0	0	0	0.075173	0	0	0	0	0.184647	0	0	0	0	0.119333	0	0	0	0	0	0
Mus_musculus_newGene_11101	0	0	0	0	0	0	0	0	0	0.122732	0	0	0	0	0	0	0	0	0	0	0	0	0	0
Mus_musculus_newGene_11104	0	0	0	0	0	0.044921	0	0	0	0	0	0	0	0	0.41218	0	0	0	0	0	0	0	0	0
Mus_musculus_newGene_11106	0	0.114119	0	0	0	0	0	0	0	0	0	0	0	0	0	0	0	0	0	0	0	0	0	0.284866
Mus_musculus_newGene_11107	0.032445	0.091255	0	0.114541	0	0.026587	0	0.092978	0	0.117278	0.234045	0.354394	0.045725	0.027642	0.186932	0.029653	0.138946	0.100047	0.028956	0.055406	0.045123	0.051135	0.078295	0
Mus_musculus_newGene_11108	0.017395	0.053091	0.082879	0.077923	0.027353	0.080136	0	0	0	0	0.024052	0.190619	0.055329	0.032429	0.104922	0	0.053608	0.1469	0	0	0.259921	0	0	0.034267
Mus_musculus_newGene_1111	0.567001	0.464115	0.389628	0.59093	0.513638	0.285615	0.380028	0.290072	0.345358	0.356114	0.242201	0.503181	0.268536	0.391035	0.284317	0.443568	0.420187	0.71695	0.310045	0.409272	0.748799	0.388246	0.54553	0.442186
Mus_musculus_newGene_11110	0.050928	0	0	0	0.039823	0	0.110313	0	0	0	0.032322	0	0	0	0.143862	0.167908	0.19895	0	0	0	0.070941	0	0	0
Mus_musculus_newGene_11111	0.141031	0	0.209547	0.207301	0.190553	0.159943	0	0.354203	0.035738	0	0.227189	0.223043	0	0	0.244036	0.263823	0	0.04708	0.166329	0.341506	0.133827	0	0.066902	0
Mus_musculus_newGene_11112	0.273643	0.600691	0.294617	0.548264	0.663117	0.688683	0.298577	0.365218	0.354184	0.39861	0.458995	0.490766	0.554722	0.6488	0.378	0.14381	0.25462	0.458946	0.572811	0.268881	0.590282	0.414995	0.646774	0.442864
Mus_musculus_newGene_11113	0.356572	0.210504	0	0.213578	0.197789	0.100541	0.139173	0	0.302567	0.068953	0.184834	0.267374	0.211362	0	0.154836	0.318822	0.58105	0	0.238021	0.043811	0	0.122808	0.134948	0
Mus_musculus_newGene_11117	0	0	0	0	0	0	0	0.127216	0	0	0	0	0	0	0	0	0	0	0	0	0	0	0	0
Mus_musculus_newGene_11121	0	0	0	0	0	0	0	0	0	0.131462	0	0	0	0	0.090542	0.240185	0	0	0	0	0	0	0	0
Mus_musculus_newGene_11123	0.383292	0.260639	0.515861	0.508128	0.360209	0.565586	0.486165	0.731529	0.611172	0.87241	0.424832	0.623999	0.288601	0.832645	0.881021	0.483228	0.417709	0.731896	0.332193	1.25154	0.523966	1.08466	0.566665	0.831404
Mus_musculus_newGene_11124	0	0	0	0	0	0	0	0	0	0	0	0	0.03239	0	0	0	0	0	0	0	0	0.266495	0	0
Mus_musculus_newGene_11125	0	0	0	0.148704	0	0	0	0	0	0	0	0	0	0	0	0	0	0	0	0	0	0	0	0
Mus_musculus_newGene_11129	1.05357	0.878443	0.916116	1.14915	1.23299	1.09309	1.0179	0.879483	0.896755	0.793514	0.855716	1.05832	1.04686	1.14233	1.06753	0.788356	0.917712	1.04443	0.528922	0.941068	1.02923	0.785557	0.815745	1.13002
Mus_musculus_newGene_1113	0.129067	0	0.155226	0	0.084734	0	0.024754	0.075433	0.033802	0.143794	0.161316	0.062957	0.095811	0.030907	0.078172	0.075821	0.122687	0.13378	0	0.308986	0.08126	0.118125	0	0.150498
Mus_musculus_newGene_11130	3.30175	4.27829	3.21831	3.48521	3.38361	3.47107	3.51954	3.27852	3.8075	3.37859	3.8501	3.93966	4.31947	5.25811	3.62273	3.70179	3.73306	3.53006	3.50329	3.51978	3.33627	3.78194	3.77713	4.63133
Mus_musculus_newGene_11131	0.297188	0	0.164791	0.557024	0.095008	0.409436	0.11976	0.297747	0.160026	0.111848	0.273215	0.652527	0.436336	0.073845	0.468181	0.68858	0.151763	0.269098	0.538727	0.167122	0.388849	0.369296	0.598607	0.31196
Mus_musculus_newGene_11133	0	0	0	0.059045	0	0.09103	0	0	0	0	0	0	0	0.200596	0	0	0	0.041569	0	0.346324	0	0	0	0
Mus_musculus_newGene_11136	0.765873	1.26517	1.0929	1.42477	1.11397	1.16913	0.999856	0.936574	1.20833	1.20139	0.892158	1.02776	0.838852	0.932911	1.08486	1.31212	0.797143	1.05594	0.977664	0.986566	1.04176	1.33024	0.926373	1.16217
Mus_musculus_newGene_11137	0.045738	0.278157	0.186165	0.273014	0.178288	0.318396	0	0.229194	0.357895	0.118575	0.089796	0.14843	0.160123	0	0.274233	0	0.225268	0.315948	0.459579	0.2589	0.247592	0	0.137253	0.119919
Mus_musculus_newGene_11138	0.216545	0.105731	0.388474	0.234654	0.358047	0.240302	0.090191	0.2044	0.148163	0.307897	0.196897	0.265891	0.201884	0.119234	0.247988	0.162748	0.088769	0.181435	0.245453	0.422895	0.266161	0.10421	0.254425	0.17129
Mus_musculus_newGene_11139	0.552903	0.324027	0.863605	0.73547	0.959904	0.871365	0.652405	0.894001	0.716116	0.988654	0.591292	0.796288	0.609942	0.556036	0.626427	0.929124	0.733091	0.763709	0.55211	0.884606	0.717572	0.577978	0.893887	0.332514
Mus_musculus_newGene_11141	0.037759	0.20265	0.039056	0.115217	0.0231	0.173539	0.154747	0.083508	0.08125	0.316535	0.134714	0.078794	0.040583	0.065699	0.497214	0.319837	0.078234	0.109843	0.13648	0.08521	0.410865	0.111711	0.470185	0.088312
Mus_musculus_newGene_11142	5.02113	4.09398	5.00999	4.83152	4.36331	5.36371	3.65829	3.52209	3.66756	3.64154	4.08702	5.67607	5.22273	4.91695	4.87789	3.42291	4.03568	5.32876	6.12799	5.3826	3.9354	3.53569	4.15846	6.49232
Mus_musculus_newGene_11143	0.269723	0.023844	0.161329	0.207674	0.200354	0.341741	0.116638	0.135736	0.152752	0.225418	0.168936	0.079481	0.086667	0.147097	0.251919	0.090939	0.081078	0.230472	0.349799	0.184346	0.264897	0.173893	0.101767	0.151486
Mus_musculus_newGene_11144	0	0	0	0	0	0.087179	0.236182	0	0	0.451921	0	0.182671	0.420144	0.108164	0	0.257846	0.365775	0	0.201893	0	0	0	0.44036	0
Mus_musculus_newGene_11146	0.254138	0.072701	0.055141	0.087203	0.068979	0.180429	0.077631	0.062836	0.106454	0.123739	0.412047	0.022786	0.17514	0.300026	0.030699	0.054742	0.03825	0.143097	0.187966	0.231143	0.099071	0	0.149505	0.268505
Mus_musculus_newGene_11147	0.438429	0.045808	0.413442	0.262473	0.127829	0.056903	0.397477	0.151974	0.076921	0.040725	0.397996	0.178467	0	0.081131	0.345815	0.154302	0.17759	0.32995	0.323866	0.061779	0.37533	0.295907	0.20096	0.229625
Mus_musculus_newGene_11148	0.236101	0.203626	0	0.264869	0.099264	0.15008	0	0.241627	0.168038	0.504391	0.235947	0.132734	0	0.187439	0.050156	0.328667	0.05925	0	0.085716	0.144771	0.240639	0	0.121768	0.032995
Mus_musculus_newGene_11149	0.405203	0.437947	0.363291	0.356302	0.298783	0.311132	0.297067	0.198508	0.160062	0.178671	0.198592	0.343699	0.26341	0.307989	0.369644	0.300468	0.16125	0.426308	0.943404	0.320082	0.279444	0.149404	0.242237	0.259923
Mus_musculus_newGene_11150	0.074155	0.411913	0.067371	0	0.085924	0	0.050844	0.005019	0.073692	0.146085	0.086127	0.120928	0.163182	0.322072	0.334643	0.203027	0.042813	0.085722	0.153846	0.045191	0.008494	0.067867	0.127952	0.299148
Mus_musculus_newGene_11152	0.060275	0	0	0	0	0	0	0	0	0	0	0.064221	0	0.116819	0	0	0	0	0	0	0	0	0	0
Mus_musculus_newGene_11156	1.58594	1.31243	1.37465	1.439	0.81794	0.945834	1.7955	1.03466	1.48316	1.48627	1.06551	1.63026	1.36825	1.54731	1.42599	1.54518	0.922633	1.18942	1.40007	0.770611	1.30265	1.49204	1.2457	1.03512
Mus_musculus_newGene_11157	2.32309	2.58126	2.56186	2.60045	2.20612	2.37287	1.39665	2.78248	2.06818	2.2964	2.63936	3.24754	2.52376	2.20599	2.53268	2.44664	2.14712	2.44573	3.03883	2.04069	2.85686	2.57485	2.69935	2.1995
Mus_musculus_newGene_1116	3.57546	3.52861	4.36529	5.78916	5.56696	4.52817	3.97322	5.1871	3.84739	4.22012	4.36128	4.34274	5.20435	3.68271	4.23198	5.2527	5.04299	4.47589	4.63856	5.37529	4.80688	4.19403	4.50333	5.39733
Mus_musculus_newGene_11161	0	0.239732	0	0	0	0	0	0	0	0	0	0	0	0.095427	0	0	0	0	0	0	0	0	0	0.134848
Mus_musculus_newGene_11162	3.42423	2.55078	3.18311	3.96368	3.4746	2.9031	1.99875	2.58657	2.43682	2.44646	3.00999	3.28745	3.08747	3.60494	3.49762	2.90555	3.9864	3.3941	3.63995	3.13074	4.57301	3.10428	2.48943	3.20926
Mus_musculus_newGene_11163	0.126322	0.246317	0.271078	0.256717	0.102388	0.101173	0.058578	0.068909	0.108859	0.073868	0.300783	0.188782	0.054327	0.124098	0.209837	0.019902	0.14791	0.024192	0.097042	0.20739	0.136363	0.16246	0.117834	0
Mus_musculus_newGene_11164	0	0.039634	0	0	0	0	0	0	0	0	0	0	0	0	0.042002	0	0	0	0	0	0	0.181347	0	0
Mus_musculus_newGene_11165	0	0	0	0	0	0	0.110858	0	0	0	0	0	0	0	0	0	0	0	0	0	0	0	0	0
Mus_musculus_newGene_11167	0	0	0	0	0	0	0	0	0	0	0	0	0	0.213838	0	0	0.220806	0	0	0	0	0	0	0
Mus_musculus_newGene_1117	0.142947	0	0.052241	0	0.132576	0	0	0	0	0	0	0.075324	0	0	0	0	0	0.205333	0	0	0.053648	0	0	0
Mus_musculus_newGene_11170	0	0.251649	0.108726	0.043055	0.10651	0	0	0.164543	0	0	0	0.08025	0.249451	0	0.148147	0.072292	0	0.154795	0.263896	0.082112	0	0.071958	0	0
Mus_musculus_newGene_11171	1.08007	1.38478	1.10511	2.0264	0.704492	1.56868	1.52089	2.1799	1.08691	1.34955	0.345047	1.80528	1.31967	1.53288	1.48528	1.77979	1.58176	0.803155	1.19557	0.353931	1.34028	0.913558	1.0002	1.66215
Mus_musculus_newGene_11172	0	0	0	0	0	0.239279	0	0	0.101697	0	0	0	0	0	0	0	0.153355	0.100222	0	0	0	0	0	0
Mus_musculus_newGene_11173	0	0	0	0.452575	0	0	0	0	0	0	0	0	0	0	0	0	0	0	0	0	0	0	0	0.337403
Mus_musculus_newGene_11175	0	0	0	0	0.041352	0	0	0.109349	0	0	0	0	0	0	0	0.114986	0	0.090322	0.304392	0	0	0	0	0
Mus_musculus_newGene_11177	0	0.157018	0.088304	0.130038	0.310839	0.168315	0.080236	0.182118	0.056197	0.037156	0.156888	0	0.200388	0.062063	0	0.075017	0.151893	0.126111	0	0	0	0.149594	0.15795	0
Mus_musculus_newGene_1118	1.94309	2.54366	2.28035	2.4772	2.60628	2.08824	2.99861	2.36197	2.13	1.9392	2.19264	2.21402	2.21423	1.87865	1.84261	2.17069	2.27494	2.7059	2.11341	2.09421	2.29995	2.64079	2.64097	2.53972
Mus_musculus_newGene_11181	0	0	0	0	0.299582	0	0	0	0	0	0.069057	0	0	0	0	0.230392	0	0	0	0	0	0	0.105455	0
Mus_musculus_newGene_11183	0.120708	0.025514	0.143036	0.132347	0.228843	0.425143	0.26988	0.677559	0.04575	0.338828	0.28389	0.183861	0.381581	0.157165	0	0.234219	0.052387	0.105317	0.214485	0.15527	0.156322	0.095038	0.188561	0.132672
Mus_musculus_newGene_11185	0.284498	0.318902	0.094888	0.555026	0.771389	0.433425	0.719125	0.688405	0.38505	0.522008	1.05722	0.555536	0.555525	0.232992	0.208141	0.357661	0.781005	0.57903	1.10417	0.323562	0.249639	1.4129	0.397365	0.333072
Mus_musculus_newGene_11191	2.04757	1.91087	1.76245	1.864	2.10451	2.32168	2.36166	2.14807	1.63739	2.17776	2.77975	2.08072	2.12424	1.88823	1.81132	2.04293	1.62878	1.57999	1.84913	2.06756	1.31612	1.60936	2.18329	1.59418
Mus_musculus_newGene_11192	0.029127	0	0	0.039906	0	0.239279	0.053032	0.052219	0	0.045431	0	0.022616	0.05746	0.042875	0.052741	0.030185	0	0.093562	0	0.03842	0	0.110224	0.027035	0.040709
Mus_musculus_newGene_11193	0.100027	0.215912	0.131579	0.044499	0.200194	0.074168	0.114573	0.153355	0.148151	0.18705	0.03237	0.089671	0	0.059427	0.099047	0.206508	0.16937	0.040288	0.05031	0.120226	0.119212	0.049636	0.237449	0.230732
Mus_musculus_newGene_11196	0	0	0	0	0	0	0	0	0	0	0	0	0	0	0	0	0	0	0	0.26143	0	0	0	0
Mus_musculus_newGene_11197	0.026008	0.034162	0.206297	0.178667	0.148065	0.267612	0.198127	0.160766	0.094792	0.049146	0.101417	0.250263	0.089301	0.157025	0.169486	0.308023	0.116769	0.149674	0	0.055579	0.188207	0.235583	0.127513	0.269228
Mus_musculus_newGene_11198	0.141294	0	0	0	0	0	0	0	0	0.164692	0	0	0	0	0	0.120092	0	0	0	0	0	0	0	0
Mus_musculus_newGene_112	0	0	0	0	0	0.233824	0	0	0	0	0	0	0	0	0	0	0	0	0.017551	0	0	0	0	0
Mus_musculus_newGene_1120	0	0	0	0	0.130113	0	0	0	0	0	0	0	0	0	0	0	0	0	0	0	0	0	0	0
Mus_musculus_newGene_11201	0	0	0	0.159485	0.136067	0.058195	0	0.253755	0	0	0.105799	0	0	0.129881	0.149635	0	0.14349	0.047237	0	0	0	0	0	0
Mus_musculus_newGene_11202	0	0	0	0	0	0	0	0	0	0	0	0	0	0.06522	0	0	0	0	0	0	0	0	0	0.369979
Mus_musculus_newGene_11205	0.578597	0.202733	0.309058	0.378146	0.369729	0.15716	0.274391	0	0.213838	0.41871	0.063302	0.458408	0.197019	0.406701	0.231632	0.231035	0.113954	0.207125	0.166675	0.148223	0.183482	0.100427	0.357761	0.078048
Mus_musculus_newGene_11207	0.623627	0.59106	0.593684	0.29238	0.206779	0.666776	0.750767	0.434257	0.415951	0.671581	0.650334	0.695714	0.582572	0.353791	0.43372	0.428997	0.739116	1.08176	0.561117	0.527981	0.346377	1.23247	0.544413	0.813117
Mus_musculus_newGene_11208	0.179105	0.214206	0	0.302057	0.431826	0.406231	0.326019	0.193674	0.219953	0.328536	0.209324	0.229889	0.109638	0.32312	0.568701	0.17363	0.183533	0.197547	0	0.395057	0.25744	0.135355	0.093906	0.241195
Mus_musculus_newGene_11212	0.381618	0.105468	0.055643	0.154016	0.262133	0.421014	0.36379	0.399622	0.222415	0.27634	0.298449	0.280818	0.248987	0.324875	0.11989	0.399266	0.463846	0.197651	0.257389	0.173926	0.455454	0.383219	0	0.493106
Mus_musculus_newGene_11213	0.079603	0.441572	0.143675	0.509756	0.346069	0.200004	0.08369	0.069033	0.176419	0.22008	0.182266	0.171945	0.341411	0.350809	0.145783	0.214839	0.348983	0.035578	0.241768	0.289345	0.163684	0.279137	0.119645	0.239618
Mus_musculus_newGene_11214	0.431666	0.079756	0.486289	0.352346	0.39709	0.803932	0.528433	0.349449	0.584628	0.338656	0.555628	0.600534	0.524966	0.349846	0.341097	0.16807	0.516965	0.592052	0.468741	0.634114	0.192522	0.706993	0.619212	0.303952
Mus_musculus_newGene_11215	1.55428	1.16638	1.93083	1.71015	1.86337	1.88004	1.30056	1.83034	1.41267	2.23579	1.97385	2.30569	1.86696	1.14204	2.13725	2.10588	1.46509	2.05868	1.95169	2.31411	2.10238	1.99069	2.10737	1.49543
Mus_musculus_newGene_11217	20.8246	20.3038	24.7023	18.1151	18.185	19.8286	15.3787	23.017	24.1929	25.1551	18.222	20.2317	18.8717	17.9031	21.1014	21.0595	23.6209	19.8601	16.8174	16.2278	20.8033	23.2452	22.7397	15.2909
Mus_musculus_newGene_11218	0.208485	0.18049	0.41927	0.487829	0.201174	0.539457	0.28747	0.534307	0.249219	0.463749	0.358571	0.466199	0.200545	0.170303	0.445173	0.288016	0.433399	0.555897	0.582482	0.57279	0.717682	0.376106	0.565684	0.295381
Mus_musculus_newGene_11220	0	0	0.172079	0	0	0	0	0	0	0	0	0	0	0	0	0	0	0	0	0	0	0	0	0
Mus_musculus_newGene_11221	0.096088	0	0	0	0.121105	0.03159	0	0	0	0	0.02784	0.079344	0	0	0.100729	0.086696	0	0	0.18474	0.166699	0	0	0	0
Mus_musculus_newGene_11223	0.037063	0	0.259103	0.231831	0.185429	0.225107	0.067824	0.146394	0.314933	0.085882	0.148338	0.351306	0.179911	0.18928	0.258972	0.159771	0.127762	0.181988	0.649033	0.075703	0	0.190684	0	0.293634
Mus_musculus_newGene_11224	0.090203	0.108257	0	0.138591	0.036018	0	0.063037	0.040938	0.18599	0.179922	0.118972	0.050563	0.15829	0.091919	0.111484	0.262901	0.082445	0	0.07805	0	0.139435	0.155501	0.307973	0.038935
Mus_musculus_newGene_11226	1.49361	1.73834	1.58649	1.32975	1.38578	1.31712	1.3355	1.41338	1.57243	1.65157	1.49173	1.85428	1.92596	1.77043	2.16525	2.04071	1.82365	1.91323	1.71119	1.31234	2.48703	2.1533	1.96349	2.19383
Mus_musculus_newGene_11227	0	0	0	0	0	0	0	0	0	0	0	0	0	0	0	0	0.18868	0	0	0	0.210896	0	0	0
Mus_musculus_newGene_11228	0	0	0	0	0	0	0	0.127216	0	0	0	0	0	0	0	0	0	0	0	0	0	0	0	0
Mus_musculus_newGene_11233	0	0	0	0	0	0.11964	0	0	0	0	0	0	0	0	0	0	0	0	0	0.074694	0	0	0	0
Mus_musculus_newGene_11236	0	0.169724	0	0.170565	0	0	0	0	0.088995	0.039068	0.038398	0.099583	0	0.043104	0	0.041834	0.038248	0.042546	0	0.091069	0.083152	0	0	0.039565
Mus_musculus_newGene_11237	0.122616	0	0	0	0	0	0	0.146605	0	0	0.021884	0.047619	0	0	0	0	0	0.05764	0	0	0	0	0	0
Mus_musculus_newGene_11238	0.093119	0	0.312754	0.107249	0.050821	0.054885	0	0	0	0.03872	0	0	0	0.038497	0	0	0.138906	0.082014	0.170172	0	0.045395	0	0.015496	0.051738
Mus_musculus_newGene_11239	0	0	0	0.107701	0	0	0	0	0	0	0	0	0.239184	0	0	0	0	0	0	0.220396	0	0	0	0
Mus_musculus_newGene_11242	0.153263	0.22635	0	0.056458	0.120446	0.016369	0.332128	0	0	0	0.085922	0	0.181728	0	0.233793	0	0	0.354891	0.082905	0.236707	0	0	0.112484	0.145012
Mus_musculus_newGene_11243	0.557129	0.336057	0.783321	0.207512	0.765159	0.188909	0.745314	0.466274	0.542219	0.539839	0.336755	0.49862	0.565768	0.273735	0.349831	0.559909	0.653764	0.540475	0.535957	1.03431	0.451687	0.354211	0.353651	0.280635
Mus_musculus_newGene_11244	0.034745	0	0	0	0	0.139892	0	0.018608	0.020763	0.049793	0.07677	0.056961	0	0	0	0.033144	0.049453	0	0.032366	0	0.072653	0.038862	0.031107	0
Mus_musculus_newGene_11247	0.19196	0.089787	0	0.069058	0	0	0	0	0	0	0	0	0.174333	0.066745	0	0.085406	0.085508	0.097911	0	0.282088	0	0	0	0
Mus_musculus_newGene_11248	0	0	0.008471	0.085721	0	0.164322	0.012926	0	0	0	0	0	0	0.010862	0	0.130657	0.013395	0.023478	0	0	0	0.021184	0.0906	0
Mus_musculus_newGene_11249	0.130971	0.20768	0.328017	0.357046	0.22376	0.181364	0.239363	0.142268	0.141169	0.399192	0.430518	0.05961	0.196015	0.214628	0.298529	0.37915	0.132079	0.362909	0.247853	0.279735	0.236489	0.27776	0.352577	0.207102
Mus_musculus_newGene_11250	0	0	0	0	0	0.043016	0	0	0	0.033812	0	0.160064	0	0.006842	0.139555	0.018949	0	0.012675	0.167006	0	0.315022	0.026631	0.038423	0
Mus_musculus_newGene_11256	0.23589	0.439005	0.359469	0.319771	0.474697	0.299011	0.241442	0.21676	0.317518	0.299226	0.381894	0.203925	0.483842	0.516862	0.404677	0.409355	0.254795	0.613803	0.165071	0.148251	0.390162	0.471896	0.373764	0.458645
Mus_musculus_newGene_11257	0	0.162483	0.168595	0	0	0.085712	0.14604	0	0	0	0	0.238664	0.098114	0.008999	0.09158	0	0	0.152775	0.141797	0	0.116865	0.069639	0.104759	0
Mus_musculus_newGene_11258	0.515063	0.083765	0.618212	0.713376	0.569652	0.415038	0.76383	0.592029	0.421996	0.495697	0.799298	0.44231	0.96492	0.660022	0.664085	0.512482	0.504974	0.403723	0.184014	0.7021	0.931623	0.401959	0.878485	0.711961
Mus_musculus_newGene_11259	0	0	0	0	0	0	0.161396	0	0	0	0.089071	0	0	0	0	0.07388	0	0	0.06875	0.098357	0	0	0	0
Mus_musculus_newGene_11264	0.193055	0.300359	0.403067	0.392051	0.483755	0.334944	0.235725	0.262432	0.204107	0.270298	0.206098	0.388382	0.256368	0.252546	0.287934	0.268937	0.242807	0.496618	0.327261	0.254531	0.226597	0.209311	0.243129	0.33808
Mus_musculus_newGene_11265	0.316565	0.027531	0.389377	0.171043	0.354811	0.303626	0.107685	0.192681	0.338757	0.459802	0.222629	0.652094	0.253731	0.15408	0.384008	0.244845	0.44016	0.202579	0.237309	0.08674	0.216255	0.090507	0.216837	0.158035
Mus_musculus_newGene_11266	0	0	0	0	0	0.136298	0.079986	0	0	0.065028	0	0	0	0	0	0	0	0	0	0	0	0	0	0.223308
Mus_musculus_newGene_11267	1.17346	1.91569	1.63539	1.60094	1.54911	1.45829	1.63276	1.10577	0.952408	0.912554	0.98726	1.36196	1.41455	1.66316	1.27983	1.49387	1.08731	1.57131	1.26408	1.34847	1.90613	1.49075	1.26092	1.58522
Mus_musculus_newGene_11268	0.392354	0	0	0	0	0.069433	0	0	0	0	0	0	0	0.360305	0	0.120754	0	0	0	0.402588	0	0	0	0
Mus_musculus_newGene_11269	0.086466	0.215902	0.112466	0.084874	0.143836	0.374024	0.118415	0.377383	0.029486	0.254823	0.268372	0.038439	0.159584	0.202189	0.188748	0.215284	0.088888	0.348303	0	0.050736	0.231113	0.174322	0.034916	0.160672
Mus_musculus_newGene_1127	0.722252	0.733253	0.415801	0.590408	1.27356	1.13767	1.00219	0.673715	1.10461	0.511239	1.01216	1.25495	0.722292	0.855088	0.822297	1.04947	0.876892	1.19112	1.25572	0.654605	0.678924	0.705567	0.954887	0.68052
Mus_musculus_newGene_11270	0.318349	0.204224	0.34012	0.335552	0.43006	0.293043	0.228631	0.326831	0.274992	0.486193	0.199389	0.303918	0.226854	0.168186	0.254445	0.461951	0.436637	0.213361	0.633191	0.322564	0.758829	0.582047	0.386663	0.270207
Mus_musculus_newGene_11274	0	0	0	0	0	0	0	0	0	0	0	0	0	0	0	0	0	0	0	0	0.27759	0	0	0
Mus_musculus_newGene_11275	0.280663	0.118797	0.165703	0.178528	0.22911	0.447352	0.117833	0.208348	0.200619	0.383117	0.143513	0.218241	0.088004	0.17997	0.180093	0.277232	0.232643	0.234371	0.146762	0.327147	0.38654	0.07721	0.183491	0.055076
Mus_musculus_newGene_11278	0.0937	0.301332	0.164068	0.043317	0.162478	0.221811	0.184377	0.074377	0.202133	0.318973	0.033966	0.253631	0.160098	0.075932	0.079466	0.081659	0.230579	0.588827	0.786945	0.083368	0.171911	0.108202	0.13739	0
Mus_musculus_newGene_1128	0.230531	0	0	0	0	0	0	0	0	0	0	0	0	0	0	0	0	0	0	0	0	0	0	0.081257
Mus_musculus_newGene_11281	6.91243	4.78583	7.43857	5.08903	6.03073	6.17464	5.81063	5.79856	6.62141	6.4674	6.1547	6.4812	6.70031	5.1311	6.45419	6.37826	5.39784	4.44913	5.37285	6.34114	6.85964	6.88191	6.77001	5.86845
Mus_musculus_newGene_11282	1.30147	2.01888	1.29346	1.56919	1.12606	1.47731	2.62965	2.1515	1.53602	1.22601	1.94847	1.03867	1.78278	1.52652	1.68026	1.40326	1.71581	1.90399	0.723389	1.57517	1.49466	1.32547	1.99741	1.7664
Mus_musculus_newGene_11286	0	0.036535	0.125361	0	0	0.095172	0.019815	0	0.081687	0	0	0.039299	0.155057	0	0	0	0	0	0	0	0.08873	0.211854	0	0.052524
Mus_musculus_newGene_11287	1.28485	1.6284	1.04938	1.16709	1.64281	1.28341	0.803416	0.853496	0.805397	1.26701	1.057	1.35079	1.39615	1.3783	1.03704	1.74992	0.816968	1.04103	1.00139	0.439974	0.737287	0.59699	0.630211	1.82372
Mus_musculus_newGene_11288	0	0.105622	0	0	0	0.016061	0	0	0	0	0	0.119141	0	0.250144	0.081995	0	0	0	0	0	0	0	0	0
Mus_musculus_newGene_1129	0.767217	0.728341	0.574924	0.733232	0.721965	0.485169	0.970298	0.803654	0.755988	0.508699	0.77656	0.556088	0.401957	0.743585	0.747707	0.638627	0.581988	0.674555	0.574166	0.706362	0.8242	0.514942	1.07466	0.575978
Mus_musculus_newGene_11292	0.353688	0.127058	0.4175	0.051617	0.227017	0.133293	0.196387	0.162944	0.131324	0.32206	0.155975	0.246845	0.287792	0.147123	0.03972	0.227588	0.115239	0.390453	0.151535	0.353616	0.054809	0.149694	0.035706	0.1385
Mus_musculus_newGene_11293	2.63144	2.87964	2.8151	2.86483	2.3934	3.18133	3.08003	2.49429	2.99483	2.7275	3.48937	2.66395	2.91838	3.02668	3.60417	2.38835	3.13971	2.84076	3.96951	2.56161	3.15664	3.40764	3.80749	2.23607
Mus_musculus_newGene_11294	0	0	0	0	0	0	0	0.163707	0.017557	0	0	0	0	0.074807	0.024341	0.01486	0.06537	0	0	0	0	0.019968	0	0
Mus_musculus_newGene_11295	1.18977	0.551114	0.868773	0.670586	1.03227	1.03781	0.848848	0.786459	0.650832	0.754835	0.492485	1.07944	0.400312	0.828677	0.837973	0.73012	0.874898	1.07324	0.523445	1.30296	0.266032	1.52788	0.988296	0.754348
Mus_musculus_newGene_11297	0.367022	0.113881	0.155547	0.264218	0.223025	0.235595	0.134967	0.197472	0.312707	0.280466	0.163898	0.340577	0.021947	0.198674	0.177271	0.212547	0.231258	0.244729	0.346487	0.091156	0.283894	0.295753	0.193896	0.229296
Mus_musculus_newGene_11298	0.09313	0.147148	0.151638	0.137759	0.194308	0.417104	0.0829	0.076166	0.2612	0.084862	0.329971	0.136003	0.027349	0	0.042355	0.07101	0.097194	0.160351	0	0.2608	0.03606	0.164778	0.077618	0.12468
Mus_musculus_newGene_11299	0.488326	0.059473	0.054941	0.178608	0.267791	0.299586	0.143755	0.252364	0.022436	0.169963	0.243061	0.21847	0.169487	0.141628	0.036862	0.10024	0.119692	0.118386	0.046383	0.318817	0.04871	0.350902	0.158987	0.219826
Mus_musculus_newGene_113	0	0	0	0	0	0.11964	0	0	0	0	0	0	0	0	0	0	0	0	0	0	0	0	0	0
Mus_musculus_newGene_11301	0	0	0	0.049652	0	0	0	0	0	0	0.08756	0	0.044512	0.179987	0	0	0.031693	0	0	0	0	0	0	0.061198
Mus_musculus_newGene_11303	0.14053	0	0	0.250627	0.029469	0	0	0	0	0	0	0	0	0	0.057413	0.133837	0	0	0	0	0.10397	0	0	0
Mus_musculus_newGene_11304	0	0.053392	0.077721	0.199531	0.113079	0.106487	0.07289	0.02824	0.038127	0.074859	0	0.089367	0.111819	0.112246	0.039432	0	0.0601	0.068915	0	0.205054	0.146864	0.026128	0.10592	0
Mus_musculus_newGene_11306	0	0	0	0	0	0	0	0	0.265811	0.045503	0	0	0	0	0.052574	0	0.091255	0	0	0.133383	0	0	0	0
Mus_musculus_newGene_11307	0.095374	0	0	0	0.225269	0	0	0	0	0	0.169156	0	0	0	0.060863	0.072512	0	0.044579	0	0	0	0	0.338133	0
Mus_musculus_newGene_11309	0	0.157597	0	0.116126	0.227544	0.310979	0.056695	0.133923	0.055605	0	0.129026	0.131055	0.104197	0.054738	0.275994	0.34677	0.036768	0.075782	0.079377	0.137377	0.135868	0.052522	0	0
Mus_musculus_newGene_1131	0	0	0.405483	0	0	0	0.110858	0	0	0	0	0	0	0	0	0	0	0	0	0	0	0	0	0
Mus_musculus_newGene_11311	0	0	0	0	0.104779	0.358919	0	0	0	0	0	0	0	0	0	0	0	0	0	0	0	0	0.06831	0
Mus_musculus_newGene_11312	0.076591	0.101222	0	0	0.061981	0.05616	0	0.141932	0.181284	0.289113	0.07007	0.086413	0.095624	0.191691	0.039996	0.103215	0.071207	0.055161	0.125296	0	0.039542	0.064445	0	0.151965
Mus_musculus_newGene_11313	0	0	0	0.058874	0.071303	0	0	0	0	0.216209	0	0.233854	0	0.206535	0	0.294645	0.114594	0.040589	0	0	0.234014	0	0	0.103512
Mus_musculus_newGene_11314	0	0	0	0.159894	0	0	0	0	0	0	0	0	0.102191	0	0	0	0	0	0.065481	0	0	0	0	0
Mus_musculus_newGene_11315	1.36808	2.00759	1.71807	2.24087	1.72904	1.89729	1.58461	1.42926	1.471	1.23891	2.12712	1.4813	2.02854	2.45737	1.87368	1.8155	2.4178	1.56358	1.00926	1.6757	3.40784	2.01626	1.80609	1.17456
Mus_musculus_newGene_11316	2.00149	1.4059	2.34088	1.88829	1.35643	2.03821	1.40816	1.40696	1.29885	1.37459	0.900085	1.49091	1.79546	1.52364	1.62545	1.89116	1.29765	1.74514	1.27829	1.57322	1.3905	1.0372	1.95278	1.9439
Mus_musculus_newGene_11319	1.99787	2.19207	2.7307	1.96013	1.76246	2.13033	1.61795	1.10124	2.20463	1.86041	1.614	2.11503	1.72892	1.72161	1.67285	1.54575	1.79485	1.92417	1.67529	1.64489	1.64221	2.09834	1.9787	1.71289
Mus_musculus_newGene_1132	0	0	0	0	0	0	0	0	0	0	0	0	0	0	0	0	0	0	0.317231	0	0	0	0	0
Mus_musculus_newGene_11321	0.054612	0	0	0	0.041921	0	0	0	0	0	0	0	0	0	0	0	0	0	0	0	0.063638	0	0	0.251179
Mus_musculus_newGene_11322	0.088727	0.085384	0.121537	0.138509	0.187257	0	0.025286	0.192266	0.07974	0	0.35136	0.041933	0.591074	0.163049	0.546812	0	0.239043	0.116294	0.088597	0.466439	0.092649	0.184509	0.124186	0
Mus_musculus_newGene_11323	0	0	0	0	0.108054	0	0	0	0	0	0	0	0	0	0	0	0	0	0	0.121606	0	0	0	0
Mus_musculus_newGene_11324	0.324339	0.246262	0.196658	0.512007	0.22501	0.222611	0.205396	0.24535	0.234553	0.269827	0.222771	0.260301	0.226197	0.385654	0.329976	0.440711	0.241017	0.332056	0.23991	0.268162	0.220733	0.305086	0.401744	0.283582
Mus_musculus_newGene_11325	0	0	0	0	0	0	0.019898	0	0	0	0	0	0	0.022421	0	0	0.013315	0	0	0	0	0	0	0
Mus_musculus_newGene_11326	0.516974	0.117692	0.256901	0.477832	0.593381	0.593343	0.082362	0.626471	0.175335	0.313403	0.112565	0.127889	0.073093	0.154576	0.301584	0.464258	0.414722	0.192832	0.410928	0.442103	0.136761	0.356934	0.112203	0.217744
Mus_musculus_newGene_11328	0.222182	0.13623	0.119744	0.254996	0.107365	0.281272	0.109788	0.160473	0.123975	0.10838	0.021681	0.184853	0.068841	0.088619	0.141651	0.236756	0.259711	0.304956	0.403097	0.185857	0.310563	0.178218	0.074274	0.222789
Mus_musculus_newGene_11329	0.307909	0.263248	0.275735	0.39894	0.442323	0.342893	0.12634	0.179912	0.345088	0.26657	0.325571	0.297613	0.074741	0.173554	0.854137	0.229821	0.183936	0.402461	0.231625	0.236022	0.194474	0.120976	0.177177	0.256036
Mus_musculus_newGene_11330	1.77003	1.3052	1.90926	2.37085	1.02095	1.21364	1.45183	1.41118	1.71573	1.60395	1.41547	1.72811	1.55347	1.80637	1.71456	1.62623	1.1404	1.73744	1.98244	2.13388	1.71995	1.66573	1.92723	1.86755
Mus_musculus_newGene_11331	0	0	0	0	0	0	0	0	0.125353	0	0	0.112986	0	0	0	0	0	0	0	0	0	0	0	0
Mus_musculus_newGene_11332	0.202751	0	0.112194	0	0.088758	0.032046	0.347938	0	0.205538	0.169547	0	0.291874	0.080094	0	0.077054	0.519123	0.111017	0.150585	0.120414	0.329423	0.288298	0.139665	0.018869	0
Mus_musculus_newGene_11333	3.40848	2.06363	2.26372	2.04474	2.86298	2.96252	2.5975	1.9447	2.16088	2.51029	2.20684	2.62448	1.86814	2.99325	2.92726	3.16245	2.3615	2.88522	3.5421	2.46021	1.89733	2.64275	2.07756	2.20775
Mus_musculus_newGene_11334	0.295734	0.58149	0.254208	0.501272	0.211103	0.494146	0.304615	0.342391	0.442138	0.4025	0.228935	0.833594	0.31613	0.335416	0.403751	0.37705	0.263824	0.311629	0.446291	0.413773	0.5303	0.203351	0.228473	0.414629
Mus_musculus_newGene_11335	0	0	0	0.046934	0.158112	0.030016	0	0.006224	0.054165	0.11442	0	0	0	0	0.035071	0	0.014577	0.015185	0.057896	0	0	0.130332	0.11376	0
Mus_musculus_newGene_11338	6.98717	6.55092	5.55971	6.03369	6.06586	5.76819	6.48572	5.98014	6.11261	6.31433	6.52945	7.05281	6.49764	5.71653	5.97901	5.4719	6.16344	5.76579	7.47581	6.94605	7.39361	6.84013	7.0205	6.10587
Mus_musculus_newGene_11339	0.15308	0.077611	0	0.128898	0.131306	0.037558	0	0.042191	0.056693	0.039831	0.129329	0	0.090571	0.050649	0	0.04302	0	0.115142	0.191174	0	0	0.209766	0.080753	0
Mus_musculus_newGene_11340	0	0.055034	0	0.454733	0.085511	0.135614	0.216514	0.082982	0.101153	0	0	0	0	0.08155	0.227874	0.123767	0.102648	0.13251	0.147455	0.085628	0.669923	0.245013	0	0
Mus_musculus_newGene_11342	1.31597	0.850081	1.62858	1.37476	1.13167	1.30867	0.550662	1.03908	1.30827	1.68429	1.18783	1.73606	1.14341	0.722209	1.04853	1.44939	0.601606	1.10023	0.798556	2.07171	0.758671	1.12986	1.01324	0.656258
Mus_musculus_newGene_11343	0.07153	0.139539	0.086988	0.09208	0.083052	0.04741	0	0.171539	0.160249	0.085581	0.06541	0.02464	0.230623	0.104944	0	0	0.221789	0.095294	0.1511	0.252044	0.263193	0.087698	0.178059	0.074626
Mus_musculus_newGene_11345	0.089408	0	0.346052	0	0	0.076735	0	0.223854	0	0.063161	0.225689	0	0	0.166259	0.243308	0.205763	0.102832	0.029823	0.070479	0.087367	0.127734	0.039857	0.061426	0.252279
Mus_musculus_newGene_11346	0	0.176914	0.172805	0.079039	0.260872	0.124767	0.083645	0.080691	0.194102	0.099266	0.079009	0.238238	0.114574	0.084713	0.158837	0.089383	0.065458	0.073773	0.191982	0.197193	0	0.065644	0.006763	0.289139
Mus_musculus_newGene_11348	0.052511	0.294958	0.61324	0.042218	0.277486	0.520638	0.269606	0.361308	0.464413	0.250409	0.465374	0.130973	0.325206	0.120214	0.311442	0.379533	0.055835	0.304249	0	0.227738	0.457125	0.167686	0.221667	0.539012
Mus_musculus_newGene_11350	0.044339	0	0.105289	0	0	0.0997	0.068118	0.046147	0	0.139759	0.219527	0.082385	0	0.141633	0	0.172547	0	0.033719	0.219069	0	0	0	0	0.071217
Mus_musculus_newGene_11351	0.353231	0.774936	0.678703	0.518901	0.350864	0.506501	0.332752	0.394561	0.51905	0.674744	0.495318	0.214631	0.487181	0.455987	0.308962	0.236023	0.370423	0.389865	0.561478	0.38707	0.264556	0.446831	0.512255	0.82745
Mus_musculus_newGene_11352	0	0	0.146553	0	0	0.091612	0	0.075614	0	0	0	0.065946	0	0.07419	0	0.207871	0.131605	0	0.12729	0	0	0.025267	0.045265	0
Mus_musculus_newGene_11353	0	0.111809	0	0.042776	0	0.224899	0	0.103095	0.127728	0	0.063983	0.033165	0.261091	0.097919	0.177259	0.084854	0	0.105646	0	0.063452	0	0.067163	0.071788	0.098546
Mus_musculus_newGene_11354	0.235426	0.421661	0.473484	0.60983	0.306673	0.508382	0.17477	0.461689	0.205696	0.307874	0.210063	0.519105	0.37778	0.35922	0.300705	0.410854	0.573985	0.347864	0.498919	0.131281	0.289812	0.342804	0.221668	0.235587
Mus_musculus_newGene_11355	2.13747	2.38352	2.24627	2.37688	2.55484	2.46005	2.0167	2.08973	1.57995	2.02024	2.39842	2.74498	2.6128	2.20489	2.584	2.56371	2.01461	1.92008	2.99226	2.81823	2.35802	2.47525	2.87222	2.36865
Mus_musculus_newGene_11357	0	0	0	0	0	0.355435	0.086684	0	0	0	0	0	0	0.11084	0	0	0	0	0	0	0	0	0	0
Mus_musculus_newGene_11358	0	0	0.081766	0	0	0	0	0	0	0.490989	0	0.094892	0	0	0	0.061969	0	0	0	0.189793	0	0	0	0
Mus_musculus_newGene_11359	0.339603	0.096324	0.325519	0.0595	0.154724	0.173385	0.225285	0.199252	0.405237	0.27365	0.526897	0.450816	0.080803	0.627506	0.388076	0.050722	0.290758	0.234724	0.611616	0.430428	0.320914	0.492861	0.375488	0.101591
Mus_musculus_newGene_11361	0.179824	0.055684	0.072061	0.175145	0.051658	0.107166	0.052145	0.053509	0.102527	0.284655	0.105687	0.116734	0.093178	0.071113	0.038215	0.143855	0.042518	0.091475	0.128245	0.101676	0.108454	0.100169	0.034721	0.263518
Mus_musculus_newGene_11362	5.85721	5.77324	5.80302	7.34376	6.11324	6.19535	6.9506	4.28218	5.67592	5.11844	6.05925	7.05696	5.9449	5.28908	5.53708	6.02163	5.27657	5.38374	6.77945	6.96415	6.96847	7.02678	4.55528	5.6971
Mus_musculus_newGene_11363	0.011878	0.123985	0.021637	0	0.026579	0.057759	0.03885	0.138551	0.129158	0.102188	0	0.036012	0.043351	0	0.235093	0.081381	0.046504	0.02979	0.175943	0.084237	0.067396	0.099096	0.151004	0.109564
Mus_musculus_newGene_11365	1.27614	0.437705	0.916546	1.1266	1.33353	0.930338	0.883774	0.907227	0.44253	0.997713	0.550816	0.917784	0.252802	0.443779	0.925769	0.497995	0.686729	0.285106	1.23409	1.51189	1.09506	1.14182	1.02751	0.514678
Mus_musculus_newGene_11366	0.109713	0.402249	0	0	0.10643	0.241333	0	0	0	0.11991	0.063543	0	0	0.07421	0.058378	0	0.060691	0.092312	0.153714	0.1526	0	0	0.1993	0.148852
Mus_musculus_newGene_11367	0.403311	0.329991	0.323155	0.479705	0.332339	0.180919	0.385872	0.343797	0.412059	0.25679	0.239433	0.141273	0.284558	0.239233	0.197378	0.269602	0.12983	0.175734	0.34469	0.147595	0.274802	0.218774	0.138932	0.302159
Mus_musculus_newGene_11368	0	0.037367	0	0.096277	0.037217	0	0.117678	0.065441	0.052532	0.042348	0.093982	0.251656	0.019466	0.030923	0	0	0	0	0.175215	0.042329	0.18676	0.077912	0.211576	0
Mus_musculus_newGene_1137	0	0	0	0	0	0	0	0.301662	0	0	0	0	0	0	0	0	0	0	0	0	0	0	0	0
Mus_musculus_newGene_11370	1.15301	1.44864	1.61282	0.646075	1.17594	1.02621	1.52662	1.23736	1.01374	1.32836	1.33274	1.25212	1.26044	1.45904	1.5332	1.0957	1.2672	1.15903	1.76616	1.39154	0.823799	1.23671	1.28148	1.45982
Mus_musculus_newGene_11371	1.52579	0.847643	1.27838	1.74264	1.47427	1.62959	1.4789	1.11241	1.38068	1.83486	1.29237	1.19834	1.27038	0.940161	1.55976	1.64189	1.03211	1.58202	1.67982	1.43265	1.39476	1.61554	1.75603	1.13042
Mus_musculus_newGene_11373	2.37047	2.22234	1.79956	2.27537	2.67343	2.61767	2.3705	2.6175	2.1711	2.2103	2.67887	2.06011	3.02239	2.121	3.47267	2.4111	2.44784	2.40148	2.72228	2.41646	3.15813	2.63029	2.02027	1.80525
Mus_musculus_newGene_11374	0	0.050746	0.108566	0.193785	0.142762	0	0.038781	0	0	0	0	0.049303	0	0	0	0	0	0	0	0	0.057773	0	0	0
Mus_musculus_newGene_11377	0.060021	0.153246	0.08473	0.342619	0.499944	0.497061	0.093636	0.226786	0.201872	0.034204	0.251724	0.087322	0.227284	0.114887	0.156649	0.218787	0.128035	0.201677	0.277814	0.211976	0.203175	0.282619	0.182064	0.136603
Mus_musculus_newGene_11378	0.762673	0.55556	1.65774	1.03255	1.20217	0.90147	0.880207	1.17429	1.11944	1.29418	0.686511	1.14777	0.42844	0.799532	1.2278	1.47719	0.397528	0.509921	0.925594	0.734516	0.892397	1.46128	1.53984	1.39779
Mus_musculus_newGene_1138	3.31953	3.1994	3.25206	3.99581	3.95544	2.85944	1.91862	2.3497	2.49401	2.82049	2.87597	3.579	3.09063	3.00302	3.99716	3.32816	3.07366	4.01523	3.81416	3.52292	3.17627	2.60952	2.60434	3.42685
Mus_musculus_newGene_11382	0.529299	1.00783	0.668575	0.676574	0.859954	0.466729	0.660248	0.715828	0.306257	0.711973	0.691197	0.655753	0.95483	0.745892	0.524165	0.667699	0.830702	1.01431	0.497453	0.69539	0.376118	0.62421	0.793814	1.26845
Mus_musculus_newGene_11383	0	0	0	0	0.195866	0	0	0	0	0	0	0	0.158922	0	0.143651	0	0	0	0	0	0	0	0	0
Mus_musculus_newGene_11384	0.159636	0.165527	0.297525	0.209173	0.41445	0.055967	0.255551	0.037125	0.24909	0.294594	0.077605	0.268176	0.256108	0.286848	0.163489	0.139077	0.083677	0.216331	0.086021	0.112612	0.06793	0.188702	0.185225	0.10156
Mus_musculus_newGene_11385	0	0.177905	0.057353	0.078089	0	0.119304	0.052607	0.138036	0.094889	0.126724	0.143063	0.091845	0.221191	0.027437	0.16919	0	0.086711	0.03227	0.123858	0.077868	0.037057	0	0.112248	0
Mus_musculus_newGene_11386	0.51054	0.279864	0.684243	0.587979	0.554941	0.691307	0.535308	0.363471	0.851462	0.732734	0.491881	0.736298	0.47406	0.554364	0.766607	0.79855	0.289432	0.538131	0.586787	0.769847	0.436331	0.435816	0.426746	0.519475
Mus_musculus_newGene_11387	0	0	0.080023	0	0	0	0	0	0	0	0	0	0	0	0	0	0.08016	0.113772	0.119944	0	0	0.449898	0	0
Mus_musculus_newGene_11388	0	0.135049	0	0	0	0	0	0.143809	0	0	0	0	0	0	0.188169	0	0.023353	0	0	0	0.0923	0.146154	0	0
Mus_musculus_newGene_11389	0	0	0.35985	0	0	0	0	0	0	0	0	0	0.199938	0	0	0	0	0	0	0	0	0	0	0
Mus_musculus_newGene_11391	0.925672	0.954118	0.899623	1.53032	0.851812	0.920881	1.14855	0.796638	0.772298	0.91022	0.601506	0.505037	0.777908	0.937454	1.10652	1.02761	0.733059	0.768212	1.58845	1.1236	1.11111	0.718372	1.30997	0.876151
Mus_musculus_newGene_11392	1.76166	0.516607	1.4775	1.36392	1.07345	1.59416	1.9644	1.79344	1.05378	1.39077	1.26756	1.31161	1.1333	1.04359	1.25727	1.17968	1.06797	1.56273	0.878104	1.45961	1.22194	1.30981	1.37328	1.23827
Mus_musculus_newGene_11394	0	0	0	0	0.102846	0.120051	0	0	0	0	0	0	0	0	0.07118	0.195142	0	0.161221	0	0	0	0	0	0
Mus_musculus_newGene_11395	0	0	0.27031	0	0	0	0	0	0	0	0	0	0	0	0	0	0	0	0	0	0	0	0	0
Mus_musculus_newGene_11397	0.491409	0.267009	0.255387	0.417062	0.399662	0.532791	0.326388	0.31503	0.454041	0.277503	0.256395	0.304206	0.274573	0.361452	0.236565	0.351194	0.317579	0.445077	0.656523	0.645947	0.457457	0.577884	0.365422	0.505256
Mus_musculus_newGene_114	0	0	0	0	0	0	0	0	0	0	0.204972	0	0	0	0.04449	0	0.060164	0	0.165538	0	0	0	0	0
Mus_musculus_newGene_11402	0	0	0	0.069752	0	0.189204	0	0	0	0.068185	0.119594	0	0	0	0	0.192012	0	0.190883	0.042081	0.022695	0.124199	0.14077	0.300778	0
Mus_musculus_newGene_11403	0	0	0	0.058207	0	0	0.074973	0	0	0	0	0	0	0	0	0	0	0	0	0	0	0.194826	0	0
Mus_musculus_newGene_11404	0.221832	0.168672	0.050205	0.071155	0.136388	0.237684	0.070457	0.008198	0.212098	0.210009	0.169672	0.195591	0.05853	0.110643	0.119532	0.048571	0.227934	0.181606	0.215527	0.238482	0.255999	0.164779	0.178385	0
Mus_musculus_newGene_11405	0.25305	0.263033	0.12033	0.328049	0.401777	0.529592	0.268558	0.330198	0.468537	0.187185	0.143779	0.308267	0.185805	0.212535	0.241502	0.150055	0.244381	0.537915	0.417393	0.484198	0.449407	0.150939	0.068498	0.393769
Mus_musculus_newGene_11407	0.123101	0.129505	0.143049	0.112911	0.099587	0.021584	0	0.051804	0.281054	0.291015	0.192748	0	0.186774	0	0.24104	0.029961	0.044334	0.242509	0.085936	0.196747	0.39674	0.054091	0.160509	0.373569
Mus_musculus_newGene_11408	0.633516	0.303871	0.537962	0.693021	0.439851	0.503456	0.553771	0.537793	0.40706	0.454077	0.529792	0.392029	0.477306	0.478068	0.571556	0.551665	0.493531	0.492442	0.452796	0.413743	0.506564	0.592417	0.397589	0.472823
Mus_musculus_newGene_11409	0.072489	0.327726	0.273226	0.274605	0.314017	0.317197	0.177502	0.246945	0.230881	0.351363	0.372078	0.28763	0.222914	0.231653	0.036036	0.346901	0.284632	0.124613	0.152309	0.296589	0.182913	0.298919	0.234836	0.393562
Mus_musculus_newGene_1141	2.36174	2.44479	2.24238	2.3773	2.98677	2.84911	1.4288	1.79136	2.90985	1.87564	2.42524	2.80017	2.14065	2.64373	2.38833	2.17932	2.78366	2.10986	2.35214	2.35288	2.36437	2.02074	2.21049	2.62758
Mus_musculus_newGene_11410	0	0	0	0	0	0	0	0	0	0	0	0	0	0	0	0	0.190536	0	0	0	0	0	0	0
Mus_musculus_newGene_11411	0.193163	0.045309	0.215175	0.179284	0	0.174486	0.055297	0.194601	0.254515	0	0.189207	0.059311	0.25506	0.067399	0.175495	0.360942	0.135966	0.429205	0.169015	0.451914	0.558523	0	0.14354	0.140742
Mus_musculus_newGene_11412	0.627865	0.26485	0.135973	0.150424	0.358267	0.119314	0.187931	0.172564	0.152527	0.317434	0.106045	0.038738	0.413913	0.083997	0.157442	0.156856	0.100018	0.283141	0.355977	0.409752	0.388485	0.159176	0.149098	0.242815
Mus_musculus_newGene_11414	0	0.14553	0.33968	0	0	0.265388	0.053692	0.069569	0.120356	0.338196	0	0.098555	0.115394	0	0.155961	0.085868	0.064405	0	0	0	0.134208	0.131166	0	0.325377
Mus_musculus_newGene_11416	0.065979	0.123437	0	0.04368	0	0.236892	0	0	0.037181	0	0.084105	0	0	0.070288	0	0.117696	0.038442	0.11019	0.125797	0	0	0	0.22747	0
Mus_musculus_newGene_11418	0.89648	0.533192	0.902459	1.10789	1.04122	1.04203	0.797329	0.860123	1.13621	0.587862	0.504926	0.801972	0.722631	0.671919	1.04759	1.07641	0.899756	0.768511	0.506771	0.863659	0.858114	0.748141	0.852567	0.677643
Mus_musculus_newGene_11419	0	0.086489	0.083082	0.113211	0	0.363548	0.224064	0.077415	0.12447	0.459846	0	0.119389	0.142982	0.005916	0.280013	9.3e-05	0.058893	0.289774	0.246081	0.011335	0.107062	0.058962	0.294544	0
Mus_musculus_newGene_1142	0.037267	0.104325	0	0.098165	0	0.064359	0.091479	0.040552	0	0.065625	0.18637	0	0.197917	0.080921	0	0.017443	0.023156	0.091318	0	0.123658	0.052806	0	0.158781	0.079455
Mus_musculus_newGene_11420	0.170516	0.060955	0.118069	0.421718	0	0	0.169125	0.229676	0	0.159595	0	0	0.069221	0.099661	0.237706	0.420494	0.079796	0.067229	0.615674	0	0.209735	0.075485	0.198216	0.188764
Mus_musculus_newGene_11421	0	0	0	0.091047	0.296566	0	0	0	0	0	0	0	0	0	0	0.068539	0	0.127795	0.048002	0.033031	0	0.344244	0.048204	0
Mus_musculus_newGene_11422	0.670991	0.13364	0.818386	0.334734	0.659025	0.351207	0.521438	0.614284	0.357853	0.523397	0.315137	0.40012	0.202705	0.362166	0.761523	0.638696	0.601583	0.565008	1.02343	0.767997	0.54565	0.471752	0.654004	0.298547
Mus_musculus_newGene_11423	0.414092	0.604719	0.313002	0.813106	0.429943	0	0.558376	0.117662	0.833291	0.554644	0.493402	0.892196	0.890893	0.097189	1.0804	0.615993	0.309706	0.681796	0.653168	0.438361	0.595787	0.62694	0.800506	0.297792
Mus_musculus_newGene_11424	0	0	0	0	0	0	0	0	0.181061	0	0	0	0	0	0	0.199268	0	0	0	0	0	0	0	0
Mus_musculus_newGene_11426	1.21194	2.32781	1.60412	1.24065	1.89298	1.19418	1.3362	1.16086	1.0641	1.04214	1.16643	1.47431	2.21854	1.37963	1.07469	1.40856	1.26926	1.61769	1.36166	1.25809	1.12354	0.958397	1.20153	2.06225
Mus_musculus_newGene_11427	0	0.054824	0	0.132129	0	0	0.180013	0	0	0	0	0	0	0.129588	0.032768	0.035589	0.072085	0	0	0.105598	0	0	0	0
Mus_musculus_newGene_11429	0	0	0	0	0.065053	0	0	0	0	0	0	0	0	0	0.027128	0	0	0	0.202156	0	0	0	0	0
Mus_musculus_newGene_11430	0.099829	0.050861	0.092156	0.1864	0.255965	0.143917	0.249883	0.063499	0.128542	0.152386	0.18901	0.332594	0.26388	0.141909	0.232627	0.244109	0.175098	0.155633	0.083257	0.132064	0.236417	0.284351	0.25469	0.35645
Mus_musculus_newGene_11431	0.027187	0.132721	0	0	0	0.072403	0	0.05308	0.146739	0.041052	0.226998	0	0	0.083321	0.027183	0.215545	0.031896	0.061423	0.275966	0.117869	0	0.074964	0.147496	0.095528
Mus_musculus_newGene_11433	0	0	0	0	0	0	0.019139	0	0	0	0	0	0.169036	0	0	0.233992	0	0	0	0	0	0	0	0
Mus_musculus_newGene_11434	0.25338	0.115228	0.372853	0.090909	0.158855	0.140175	0	0	0.402964	0.071441	0	0	0.319105	0.426815	0.244796	0.132639	0.129382	0.230361	0.161629	0.284192	0.249969	0.023197	0	0.105939
Mus_musculus_newGene_11435	0.537078	0.508735	1.11646	0.659591	0.531731	0.555911	0.725652	0.840244	0.703203	0.718466	0.9581	0.802159	0.524377	0.742405	0.417933	0.937275	0.596988	0.652217	0.908617	0.681342	0.576439	0.726283	0.799139	0.926357
Mus_musculus_newGene_11437	0	0	0	0.060128	0	0	0	0	0	0	0.073765	0.160117	0.267194	0.128574	0.066538	0	0	0	0.162558	0	0	0	0.113033	0
Mus_musculus_newGene_11438	0	0	0	0	0	0.090454	0.099176	0.072282	0	0.238472	0	0	0	0.297952	0.089774	0.15336	0	0.188995	0.131096	0	0	0	0.132862	0
Mus_musculus_newGene_1144	0.063358	0.088552	0	0.11926	0.154272	0.120764	0.037517	0.074446	0	0	0.029907	0.215615	0.191632	0.059913	0	0.154939	0.14921	0.050911	0	0	0.020387	0.087662	0.128472	0
Mus_musculus_newGene_11440	0.141688	0	0.060236	0	0	0	0.046319	0	0	0.327514	0	0	0	0	0	0	0	0	0	0.068088	0	0	0	0
Mus_musculus_newGene_11441	0.229751	0.114021	0.341881	0.271758	0.086261	0.15128	0.230904	0.169537	0.085966	0.174179	0.730566	0.251607	0.761762	0.727142	0.156274	0.150249	0.104438	0.667136	0.170132	0.197462	0.19423	0.220367	0.559157	0.235847
Mus_musculus_newGene_11442	0	0	0	0	0	0	0	0	0	0	0	0	0	0	0	0	0	0	0	0	0	0	0	1.33799
Mus_musculus_newGene_11443	0	0	0	0	0	0	0.083528	0	0	0	0.057739	0	0	0	0	0	0	0.104759	0	0	0	0.051996	0	0
Mus_musculus_newGene_11444	0.267131	0	0.094639	0	0.13126	0.224291	0	0.194382	0	0	0	0.122338	0.298908	0	0.135088	0	0	0	0	0.078078	0	0.04499	0	0.17366
Mus_musculus_newGene_11445	0	0	0	0	0	0	0	0	0	0	0	0	0	0	0	0	0	0	0	0	0	0	0	0.142433
Mus_musculus_newGene_11451	1.41062	0.928012	0.634369	0.896986	0.728891	0.956712	0.662962	0.659307	0.832788	0.614664	0.762873	1.43947	1.39067	0.865404	0.624247	0.972916	1.09091	1.18313	0.806755	1.14491	1.01404	0.916604	1.1287	1.05991
Mus_musculus_newGene_11452	0	0.05015	0.076	0.12467	0	0.128775	0.061977	0.097779	0	0	0	0	0	0	0.146176	0	0.120725	0	0	0.120724	0	0.02824	0	0
Mus_musculus_newGene_11454	0.493608	0.261296	0.521842	0.449858	0.315264	0.366512	0.388669	0.371829	0.145803	0.500402	0.098014	0.429462	0.417573	0.521307	0.298	0.144193	0.06491	0.217132	0.375122	0.871419	0	0.281355	0.321507	0.249686
Mus_musculus_newGene_11455	0	0	0	0	0	0	0	0	0	0	0.12236	0	0	0	0	0	0	0	0	0	0	0	0	0
Mus_musculus_newGene_11457	0	0.154678	0.224734	0	0	0.051125	0	0	0	0	0	0	0	0	0	0	0	0.134302	0	0	0	0	0.419882	0
Mus_musculus_newGene_11458	0	0	0	0.111341	0.04165	0.127624	0	0	0	0.080681	0.028884	0	0	0	0	0.090787	0.088388	0	0	0	0	0.083926	0.084533	0
Mus_musculus_newGene_11460	0.199777	0	0	0.064005	0	0.175376	0	0	0	0	0.079361	0	0	0.085909	0	0	0.193723	0.092142	0	0	0.171936	0.148175	0	0
Mus_musculus_newGene_11461	0.095812	0.218235	0.260594	0.141587	0.165572	0.184991	0.136013	0	0.073347	0.027957	0	0.151956	0.120157	0.180825	0.074912	0.128823	0.083848	0.213399	0.178207	0	0.098314	0	0	0.034515
Mus_musculus_newGene_11462	0	0	0	0	0	0	0	0	0	0	0	0	0	0	0	0.137012	0	0	0	0	0	0	0	0
Mus_musculus_newGene_11466	0.735831	0.611876	0.532443	0.581713	0.444628	0.830634	0.509925	0.639739	0.731282	0.494768	0.995067	0.771932	0.811872	0.79721	0.887558	0.519209	0.623636	0.414501	0.849971	0.721113	0.582852	0.354831	0.328891	0.433909
Mus_musculus_newGene_11471	0	0	0	0	0	0	0	0	0	0	0	0	0	0	0	0	0	0.247169	0	0.241875	0	0	0	0
Mus_musculus_newGene_11472	0	0	0	0	0.080087	0	0	0	0	0.059441	0	0	0	0	0	0.109731	0	0.046301	0	0.570277	0	0	0	0
Mus_musculus_newGene_11473	0	0	0.033093	0.045281	0.090823	0	0.02281	0.185717	0	0	0	0	0.027317	0	0.209784	0.079197	0.058311	0	0	0.053254	0.08071	0.170952	0.195843	0
Mus_musculus_newGene_11474	0	0	0.135155	0	0	0	0	0	0	0	0	0	0	0	0	0	0	0	0	0	0	0	0	0
Mus_musculus_newGene_11478	0.026936	0.219843	0.109455	0.113672	0	0.095051	0.193951	0.135266	0.06992	0.274243	0	0.130339	0.063875	0.057003	0.039438	0.177413	0.131995	0	0.162346	0.293626	0.029126	0	0.068997	0.068935
Mus_musculus_newGene_11479	1.69251	1.45279	1.30252	1.46644	1.85856	1.61573	1.20063	0.762361	1.4444	0.794208	1.10171	1.03789	1.74738	2.02434	1.45479	1.37297	1.09111	2.05398	1.94232	1.79191	0.981336	1.40658	1.35667	1.09489
Mus_musculus_newGene_11480	0.826148	0.726079	1.47012	1.22888	1.18942	1.28243	1.10911	1.6073	1.45164	1.6496	0.961181	1.05792	1.61269	0.887327	1.14347	1.48293	1.5059	1.30181	1.75965	1.18528	1.70926	1.6025	1.50867	1.34324
Mus_musculus_newGene_11481	0.194787	0.22177	0	0.185041	0.523644	0.170057	0.355932	0.474826	0.093471	0	0.210344	0.18705	0.151926	0.22761	0.184723	0.110855	0	0.142497	0.201937	0	0.392246	0.151428	0.273296	0.896519
Mus_musculus_newGene_11482	0.231417	0	0.275789	0	0	0	0	0	0	0	0	0	0	0.074392	0	0	0	0.064051	0	0.121883	0	0	0	0.091747
Mus_musculus_newGene_11483	0	0	0.121254	0	0	0.070274	0.165185	0	0	0	0	0	0	0.029186	0	0	0	0.078274	0	0	0	0	0.016624	0
Mus_musculus_newGene_11484	0.52826	0.582405	0.407035	0.54524	0.369663	0.501959	0.223661	0.673395	0.491059	0.445034	0.512218	0.660988	0.233869	0.578718	0.398882	0.464647	0.449959	0.523504	0.73156	0.192744	0.328137	0.325733	0.609473	0.927913
Mus_musculus_newGene_11485	0	0	0	0	0	0	0	0	0.07771	0	0	0	0	0.119914	0	0.242292	0	0	0	0	0.060875	0	0.107438	0
Mus_musculus_newGene_11486	0.31851	0.210106	0.566718	0.295329	0.517255	0.348613	0.428137	0.269929	0.216021	0.432395	0.336385	0.398431	0.256474	0.341556	0.412264	0.516306	0.430259	0.279236	0.508601	0.332088	0.392957	0.143696	0.493996	0.457982
Mus_musculus_newGene_11489	0	0	0.150346	0.083408	0	0.174417	0.034998	0	0	0	0	0.043327	0.035956	0.043603	0.19025	0.053198	0	0.066521	0.06339	0	0	0.180502	0	0.047321
Mus_musculus_newGene_1149	0	0.077676	0	0.053178	0.107426	0	0	0	0	0	0	0	0	0	0	0	0	0.103874	0	0	0	0	0	0.784671
Mus_musculus_newGene_11490	0.232323	0.142903	0.369232	0.466698	0.245381	0.154938	0.204576	0.226643	0.097385	0.27297	0.341565	0.186707	0	0.03789	0.035956	0.076825	0.135716	0.05592	0.168591	0.132013	0.057487	0.158724	0.095924	0.162232
Mus_musculus_newGene_11491	0	0	0.152389	0	0	0	0.052825	0.232233	0.054501	0	0	0.099589	0.214699	0.063974	0.142926	0.064211	0.115608	0.375525	0	0.167269	0	0.062584	0.075645	0
Mus_musculus_newGene_11492	0	0.066814	0	0	0.039951	0	0	0	0	0	0	0.120568	0	0	0	0	0	0	0	0.035947	0	0	0	0
Mus_musculus_newGene_11493	0	0	0	0	0	0	0	0	0	0	0	0.080704	0	0	0	0	0	0	0	0	0.261056	0	0	0
Mus_musculus_newGene_11495	0	0	0	0	0	0	0	0.127216	0	0	0	0	0	0	0	0	0	0	0	0	0	0	0	0
Mus_musculus_newGene_11496	0.611418	0.152724	0.344797	0.417609	0.470107	0.351588	0.13742	0.567322	0.138323	0.402438	0.479958	0.747466	0.383313	0.241228	0.608633	0.387338	0.310137	0.711877	0.171155	0.329794	0.270128	0.352601	0.295609	0.343754
Mus_musculus_newGene_11498	0.071891	0.248039	0	0.022584	0.025143	0.238232	0.066398	0.16295	0.216182	0	0.271587	0.292854	0.431552	0.191744	0.196875	0.150657	0.125265	0.190274	0	0.077138	0	0.17704	0.244116	0.445315
Mus_musculus_newGene_11499	0.604812	0.246323	0.455175	0.386434	0.100301	0.369725	0.786554	0.643428	0.448041	0.5386	0.486989	0.83933	0.369135	0.62236	0.483816	0.310277	0.228359	0.42677	0.307195	0.492879	0.294997	0.360943	0.596944	0.971546
Mus_musculus_newGene_115	0	0	0	0	0.219484	0.115278	0.056295	0	0	0	0	0	0	0	0	0	0	0	0	0.255303	0	0	0	0
Mus_musculus_newGene_11500	0	0	0.203954	0	0	0	0	0	0	0	0	0	0	0	0	0	0	0	0	0	0	0	0	0
Mus_musculus_newGene_11501	5.96612	4.55652	5.19965	5.31738	5.77321	5.35005	3.10478	3.63056	5.06513	4.53206	4.60987	4.91749	5.30663	4.46333	5.52446	5.02842	3.89618	5.4544	7.41904	5.33532	5.1641	4.70678	5.15224	5.17535
Mus_musculus_newGene_11502	0.482553	0.175585	0.409879	0.315325	0.200143	0.386085	0.070687	0.164609	0.164674	0.057071	0.041294	0.167284	0.186733	0	0.210739	0.046505	0	0.200862	0.319663	0.245574	0.306946	0	0.162143	0
Mus_musculus_newGene_11503	3.15645	2.66588	2.98595	3.32865	2.91595	3.30024	2.8679	2.70826	2.57437	3.23722	3.64488	3.63287	3.28313	3.32455	3.67772	3.68444	2.51539	2.76312	3.0905	2.471	3.07731	2.75799	3.22991	3.11339
Mus_musculus_newGene_11507	0.300811	0	0.013982	0	0	0.097362	0.087157	0	0	0.147913	0	0	0	0	0.175532	0.160468	0	0	0	0	0	0.035448	0.017295	0.135557
Mus_musculus_newGene_1151	0.457984	0.167621	0.442336	0.681829	0.289654	0.366937	0.250998	0.122792	0.457374	0.241778	0.311604	0.526926	0.253819	0.171097	0.604965	0.328842	0.073795	0.698186	0.79722	0.056351	0	0.19516	0.245944	0.261712
Mus_musculus_newGene_11513	0.66228	0.271958	0.762927	0.70219	0.475904	0.794464	0.578005	0.324706	0.442162	0.511279	0.465894	0.875157	0.764366	0.460765	0.665485	0.46514	0.978046	0.73019	0.710829	0.852603	0.666909	0.635826	0.933689	0.342121
Mus_musculus_newGene_11514	0	0	0	0	0	0	0.082408	0	0.111063	0.101734	0	0	0	0.081113	0.315519	0	0.140569	0.149306	0	0	0.128559	0	0.144629	0
Mus_musculus_newGene_11516	0.467653	0.233615	0.41692	0.545537	0.53788	0.274397	0.471895	0.407032	0.510131	0.323287	0.451702	0.889938	0.500483	0.452216	0.437969	0.565594	0.334317	0.306628	0.490309	0.682383	0.309579	0.412134	0.669397	0.516487
Mus_musculus_newGene_11517	0	0	0	0	0	0	0	0	0	0	0	0	0	0	0.235981	0	0	0	0	0	0	0	0	0
Mus_musculus_newGene_11518	0	0	0	0	0	0	0.339437	0	0.062776	0	0	0	0.060934	0	0	0	0	0.045955	0	0	0	0	0	0
Mus_musculus_newGene_11519	0	0	0	0	0	0.051241	0	0	0	0	0.108132	0	0	0.053272	0.27918	0.082854	0	0.101672	0	0	0.06617	0.245601	0	0.206749
Mus_musculus_newGene_11520	0.183913	0.447591	0.409172	0.46685	0.317382	0.331805	0.424906	0.329632	0.354583	0.164522	0.211586	0.221044	0.173155	0.595003	0.370014	0.126265	0.625774	0.221932	0.043136	0.390366	0.178958	0.202869	0.508271	0.133629
Mus_musculus_newGene_11521	0.378383	0.335764	0.321699	0.411055	0.393553	0.51661	0.40049	0.216436	0.379711	0.310647	0.306834	0.235416	0.28577	0.174451	0.659552	0.231983	0.425238	0.520344	0.321636	0.481954	0.164828	0.254934	0.294933	0.230419
Mus_musculus_newGene_11522	0.129389	0.066409	0.070139	0.046951	0.028037	0.082899	0	0	0.067234	0.236877	0	0.037442	0.049431	0.064199	0.123574	0.168409	0.049322	0.108753	0	0.026422	0	0.050879	0.02366	0.01841
Mus_musculus_newGene_11523	0.280935	0	0	0	0.184815	0.08372	0	0	0.348802	0.035833	0.036881	0.270578	0.122515	0	0.034227	0.021293	0.031026	0	0.056197	0.086834	0.041179	0.062416	0.119905	0
Mus_musculus_newGene_11524	0.89043	0.257101	0.089172	0.320968	0.732157	0.450906	0.711393	0.178476	0.378526	0.239832	0.381116	0.442427	0.206144	0.157346	0.852987	0.250834	0.330706	0.602132	0.356996	0.488959	0.139768	0.081	0.423373	0.347354
Mus_musculus_newGene_11526	0.074787	0.209188	0.104538	0.098537	0	0.071784	0.174465	0.171612	0	0.037725	0.129129	0	0.013329	0.316431	0.073061	0	0.151716	0.205791	0.152654	0.016072	0	0.059168	0	0.205769
Mus_musculus_newGene_11527	0.116811	0.379646	0	0.188697	0.206964	0.170573	0.120011	0.065076	0.026609	0.242178	0.149183	0.262144	0	0.194095	0.073519	0.034642	0.085643	0.415369	0.077863	0.179701	0.219017	0.093255	0.085946	0.044797
Mus_musculus_newGene_11530	0.111088	0.23391	0.500382	0.372818	0.305196	0.317135	0.310909	0.149408	0.30623	0.296927	0.090926	0.498806	0.188141	0.384764	0.406808	0.08176	0.444286	0.237942	0.523397	0.431908	0.333928	0.254568	0.521423	0.059324
Mus_musculus_newGene_11531	0	0	0	0	0	0	0	0	0.177737	0	0	0	0	0	0	0	0	0.220431	0	0	0	0.088227	0	0
Mus_musculus_newGene_11536	0	0	0	0	0	0	0	0	0	0	0	0.056162	0	0	0	0	0.021335	0	0	0.24132	0	0	0	0
Mus_musculus_newGene_11537	0	0	0	0	0	0	0	0	0	0	0	0	0	0	0	0	0	0	0	0	0	0	0.128568	0
Mus_musculus_newGene_11541	0	0	0	0	0.540268	0	0	0	0	0	0	0	0	0	0	0	0	0	0	0	0	0	0	0
Mus_musculus_newGene_11542	0.95228	1.77104	1.83185	1.52379	1.06771	1.95532	1.55316	1.12328	1.40561	1.12923	0.632808	2.36623	1.6382	0.447463	2.159	1.59467	2.33963	0.725212	1.06038	1.69436	1.20693	1.25477	2.23402	1.48903
Mus_musculus_newGene_11543	0.235074	0.094151	0.107015	0.38369	0.199746	0	0.069243	0.118387	0.110454	0	0	0	0	0.292309	0.263301	0.063266	0.201045	0.212782	0.266459	0	0	0.092857	0.135111	0
Mus_musculus_newGene_11544	0	0.036297	0	0	0.099834	0	0.043111	0	0.047348	0	0.244719	0	0	0.096194	0.08846	0	0	0.168164	0	0.187718	0.08211	0.072335	0	0.167812
Mus_musculus_newGene_11545	0.699702	0.280641	0.35567	0.462741	0.506724	0.622535	0.79095	0.481422	0.705442	0.610732	0.647093	0.666054	0.344241	0.580272	0.492688	0.801056	0.717581	0.806102	0.876547	0.503438	0.627043	0.591237	0.440689	0.243928
Mus_musculus_newGene_11546	0.031132	0	0	0	0.009099	0.178374	0	0	0	0.064596	0	0.183949	0	0	0.043749	0.011959	0	0	0	0.130715	0.182149	0.034497	0	0
Mus_musculus_newGene_11547	0	0	0	0.093447	0	0	0	0	0	0	0	0	0	0	0	0	0	0	0	0	0	0	0.112711	0
Mus_musculus_newGene_11549	0.642594	0.910987	0.54062	0.517669	0.546743	0.542486	0.231226	0.445779	0.337458	0.795328	0.604912	0.639236	0.617498	0.342678	0.274989	1.1011	0.250391	0.773263	0.257174	0.820848	0.648633	0.409132	0.70069	0.677004
Mus_musculus_newGene_1155	0.367848	0.28721	0.275401	0.443822	0.264953	0.356607	0.694144	0.157132	0.342818	0.309449	0.170968	0.55235	0.467205	0.317715	0.368711	0.294385	0.489144	0.275194	0.532059	0.814922	0.451721	0.259712	0.327969	0.370685
Mus_musculus_newGene_11550	0.449745	0.325093	0.74484	0.550272	0.443419	0.664812	0.689358	0.517843	0.403961	0.285864	0.645767	0.432807	0.714964	0.926527	0.512804	0.415981	0.481019	0.520502	0.503171	0.462211	0.349796	0.404852	0.580656	0.749055
Mus_musculus_newGene_11552	0.112395	0	0.047859	0	0.152438	0	0.077569	0	0	0.134994	0	0	0.083676	0	0.048166	0	0	0	0	0	0	0.033737	0	0
Mus_musculus_newGene_11553	0.503527	0.116719	0.099309	0.122395	0.238534	0.260591	0.453107	0.046185	0.246713	0.300032	0.231413	0.118991	0.370051	0.29998	0.294883	0.440596	0.253968	0.074293	0.082153	0.061884	0.454923	0.283139	0	0.507186
Mus_musculus_newGene_11554	0.329485	0.235874	0.281688	0.476341	0.579574	0.798386	0.207003	0.30474	0.287447	0.252862	0.198352	0.295404	0.261321	0.333196	0.470343	0.653315	0.392564	0.598714	0.201785	0.524185	0.342432	0.368889	0.420673	0.288248
Mus_musculus_newGene_11556	0.044262	0	0	0	0	0	0	0	0.209516	0	0	0	0	0	0	0.160123	0	0	0	0.030572	0	0	0.057298	0
Mus_musculus_newGene_11557	0	0	0	0	0	0	0	0	0	0	0	0	0	0	0.149759	0	0	0	0	0.17603	0	0	0	0
Mus_musculus_newGene_11558	0.232654	0.313659	0.284444	0.216299	0.429574	0.587286	0.347225	0.172379	0.261426	0.147106	0.516388	0.337415	0.269268	0.743375	0.566184	0.387146	0	0.256082	0.764214	0.260849	0.138038	0.365254	0.740281	0.483054
Mus_musculus_newGene_11559	0.151813	0	0.101295	0.170726	0.183123	0.117093	0.242726	0.138705	0.219555	0.300052	0.164306	0.152682	0.380321	0.175615	0.090968	0.090728	0.281287	0	0.382318	0.231034	0	0.223734	0.149813	0.288515
Mus_musculus_newGene_1156	0.228051	0.099878	0.175703	0.227846	0.134304	0.235659	0.039558	0.209916	0.240113	0.197824	0.090828	0.125214	0.024098	0.17994	0.426917	0.124374	0.303204	0.123025	0.391553	0.318821	0	0.160899	0.07979	0.08884
Mus_musculus_newGene_11561	1.15227	0.575567	1.20723	1.29887	0.881974	0.846952	1.18586	1.11289	0.915093	1.03133	0.739651	0.828462	1.24995	0.937725	1.05761	1.61342	0.546091	0.767953	0.639475	1.40497	1.01721	1.04692	0.979421	0.905491
Mus_musculus_newGene_11562	0.692836	0.229172	0.132215	0.655922	0.705583	0.358441	0.413517	0.429156	0.075968	0.067397	0.267803	0.338672	0.113297	0.320278	0.477813	0.148243	0.178031	0.341792	0.386969	0.331162	0.463531	0.807619	0.443369	0.217165
Mus_musculus_newGene_11563	0.090196	0.032093	0.034889	0.063464	0.088111	0	0.0456	0	0	0	0	0	0.067497	0.298826	0.127284	0	0.020329	0.093547	0	0	0	0	0.118421	0
Mus_musculus_newGene_11564	0.079068	0.018187	0	0	0.058671	0	0	0	0.099873	0.038508	0.033658	0.12205	0.175114	0	0	0.099102	0.157772	0.037307	0.120787	0.070414	0.117717	0.041045	0	0
Mus_musculus_newGene_11565	0.086948	0.176089	0.181361	0.077761	0.100035	0.104103	0.041033	0.108336	0.212976	0.095952	0.124846	0.136741	0.562653	0.1972	0.05835	0.04774	0.099679	0.119808	0.122496	0	0.263857	0.12952	0.059542	0.345891
Mus_musculus_newGene_11566	0.672975	0.434386	1.02958	0.624071	1.14028	0.944697	0.913446	0.615307	0.633767	0.811515	0.848914	1.17471	1.04553	0.456405	0.858188	0.97758	0.864725	0.997505	0.654574	1.01802	0.701279	1.13691	0.987321	0.689569
Mus_musculus_newGene_11567	0.291029	0.190526	0.379444	0.153886	0.606558	0.408645	0.422498	0.441201	0.398975	0.418357	0.177928	0.300235	0.259033	0.102635	0.586494	0.3976	0.357277	0.461442	0.464196	0.109601	0.447855	0.314351	0.252685	0.190527
Mus_musculus_newGene_11568	12.9574	17.5737	11.689	13.2039	15.9248	14.0589	16.0707	14.4645	13.3891	13.496	18.9916	12.3747	15.8023	18.7276	12.7272	13.7542	16.6453	13.3095	12.1156	12.8792	12.7434	13.7427	13.5489	15.2208
Mus_musculus_newGene_11571	0.218785	0.078681	0.086871	0.202696	0.065733	0.083873	0.010604	0.19741	0.075633	0.128691	0.103385	0.296468	0.06993	0.028272	0.052568	0	0.108647	0.060168	0	0	0	0	0.142277	0.23357
Mus_musculus_newGene_11572	0.482418	0.707526	0.954413	0.584629	0.725805	0.616863	0.357209	0.617788	0.488913	0.57424	0.556273	0.659136	0.89419	0.716369	0.538798	0.825397	0.672474	0.906744	1.06435	0.941866	0.664167	0.48739	0.789925	0.856993
Mus_musculus_newGene_11574	0	0	0	0	0	0	0	0	0	0	0.12236	0	0	0	0	0	0	0	0	0	0	0	0	0
Mus_musculus_newGene_11575	11.679	11.6043	12.5441	11.9024	12.2815	11.65	15.3065	14.4513	9.87715	13.322	13.3598	13.6022	12.4549	12.559	10.0117	12.4047	11.9987	11.9474	11.0493	12.4839	11.1165	13.7967	12.1422	12.4173
Mus_musculus_newGene_11576	0.073216	0	0	0.260262	0.311659	0.380342	0.182931	0.110394	0.103139	0.254255	0.054944	0	0	0	0	0	0.083248	0	0	0	0.056589	0.199065	0	0
Mus_musculus_newGene_11577	1.32021	1.41247	0.763195	0.933262	1.24417	1.77733	1.31835	1.54409	1.27314	0.885588	1.46341	1.53317	1.48379	1.50157	0.913335	1.44037	0.705834	1.75376	1.16953	2.06227	1.46746	1.00422	1.15222	2.32382
Mus_musculus_newGene_11579	0.227746	0.219512	0.230294	0.146933	0.189739	0.058801	0.325385	0.174976	0.263748	0.096133	0.199525	0.081462	0.205352	0.155478	0.213476	0.334353	0.155035	0.353989	0.43716	0.345302	0.205587	0	0.22773	0.173666
Mus_musculus_newGene_1158	0	0	0	0	0	0	0	0	0	0	0	0	0	0	0	0	0	0	0	0	0	0	0	0.427299
Mus_musculus_newGene_11580	0.280733	0.226586	0.180643	0.212946	0.42563	0.193281	0.172769	0.350126	0.321262	0.189434	0.104546	0.526402	0.300827	0.55887	0.24134	0.475307	0.17679	0.601324	0.390123	0.480313	0.402662	0.284148	0.2178	0.223708
Mus_musculus_newGene_11581	0	0	0	0	0	0	0	0	0	0.19447	0	0	0	0	0	0	0	0	0	0	0	0	0	0
Mus_musculus_newGene_11582	0.047979	0	0	0	0	0	0	0	0.16693	0	0	0	0	0	0	0	0	0	0	0.200483	0	0	0	0
Mus_musculus_newGene_11583	57.7482	62.7345	64.0887	65.0108	64.8524	58.9505	66.3286	57.9717	59.9475	58.1384	61.5337	61.1056	72.5014	65.2663	53.0192	66.3738	64.9597	60.8542	68.458	68.2952	62.8351	61.4116	61.7965	67.2221
Mus_musculus_newGene_11585	0.105308	0.043603	0	0.216478	0.342896	0.422774	0.219231	0.182172	0.203202	0.106405	0.063283	0.230025	0.099302	0.123472	0.10198	0.127273	0.053423	0	0.049746	0.171747	0.215972	0.08268	0.143542	0
Mus_musculus_newGene_11586	0	0	0	0	0	0	0	0	0	0	0	0	0	0	0.054155	0	0	0	0	0.159517	0	0	0	0
Mus_musculus_newGene_11588	0.0686	0.037104	0.161536	0	0.026195	0	0	0	0	0.027646	0	0.03678	0.043256	0	0	0	0.024165	0	0	0.208393	0	0	0.030967	0
Mus_musculus_newGene_11589	0	0	0	0	0	0	0	0	0	0	0	0	0	0	0	0.240185	0	0	0	0	0	0	0	0
Mus_musculus_newGene_1159	0.229026	0.327012	0.103649	0.436903	0.345452	0.069318	0.10187	0.050929	0.239539	0.395746	0.696655	0.275593	0.315578	0.135136	0.342555	0.305541	0.251465	0.264188	0.255649	0.111861	0.182357	0.263604	0.347082	0
Mus_musculus_newGene_11591	0	0	0	0.159519	0	0	0	0	0	0	0.051663	0	0	0	0	0.050409	0.125315	0	0	0	0.074709	0.109928	0.014193	0
Mus_musculus_newGene_11592	0.137644	0.204199	0.202237	0	0.176287	0.193472	0.23022	0.186379	0.029959	0.372408	0	0.057121	0.128812	0.092947	0	0.073296	0.181694	0.321007	0.523348	0.133827	0.094843	0.215299	0.173144	0
Mus_musculus_newGene_11593	0.092469	0	0	0.03335	0.090681	0	0.128412	0	0.095058	0.085808	0.135773	0.066195	0.267039	0.028554	0.030123	0	0.13095	0.027761	0.287804	0	0.097376	0.108867	0.350352	0.182162
Mus_musculus_newGene_11596	0	0.104306	0	0.053966	0.085799	0.036235	0.088055	0	0	0	0	0.166097	0	0.110907	0	0.13528	0.078745	0.01994	0	0	0	0	0	0
Mus_musculus_newGene_1160	0.917336	0.771913	0.710464	1.00755	0.872179	0.895782	0.671484	0.492528	0.574558	0.758372	0.931293	1.11396	0.57676	0.632298	0.991862	1.1057	0.769821	1.0651	0.70847	0.952443	0.565865	0.988503	0.621058	0.778236
Mus_musculus_newGene_11601	0.149612	0.260089	0.336512	0.194805	0.180694	0.246703	0.302749	0.226398	0.270538	0.184913	0.180736	0.164315	0.228066	0.563676	0.13246	0.214076	0.124315	0.479361	0.160522	0.150655	0.557748	0.244948	0.252081	0.345091
Mus_musculus_newGene_11602	0.214435	0.24047	0.153032	0.14273	0.169694	0.044176	0.283113	0.125165	0.129574	0.252263	0	0.209356	0.13473	0.373708	0.179667	0.499618	0.121012	0.402893	0.257848	0.051058	0.26114	0.04055	0.600707	0.356726
Mus_musculus_newGene_11603	0.32387	0.218092	0.348563	0.163178	0.191194	0.326083	0.136458	0.295987	0.110254	0.068099	0.149471	0.082943	0.256193	0.256671	0.23064	0.156208	0.300595	0.260594	0.24497	0.140782	0.086968	0.083396	0.297772	0.053477
Mus_musculus_newGene_11606	0.294664	0.25561	0.719783	0.255323	0.179233	0.473271	0.250462	0.367757	0.501988	0.227891	0.116851	0.085303	0.450097	0.235185	0.182133	0.33538	0.273853	0.152353	0.301252	0.518263	0.192771	0.164153	0.287602	0.096047
Mus_musculus_newGene_11608	0.153926	0.428643	0.647056	0.393868	0.229171	0.21856	0.125311	0.735245	0.199674	0.579443	0.474928	0.70281	0.324296	0.276844	0.331341	0.474169	0.218347	0.368916	0.279104	0.45547	0.188045	0.255301	0.729455	0.165789
Mus_musculus_newGene_11610	3.6959	3.77925	2.8609	3.72011	3.35829	4.50817	3.31512	3.79219	3.35833	3.51494	3.43113	4.57976	3.92429	3.89076	3.57802	3.12687	4.17262	2.79265	3.89519	3.478	3.2946	2.72031	2.81993	2.91925
Mus_musculus_newGene_11611	1.66357	0.889965	1.61527	1.81697	1.84647	2.13282	1.89314	1.49894	1.65838	1.17649	1.93796	1.84887	2.32469	1.34757	1.71505	2.09854	1.33549	1.62246	1.1169	1.61425	1.2294	1.89826	1.39043	1.35899
Mus_musculus_newGene_11614	0	0	0	0	0	0	0	0	0	0	0	0	0	0	0	0	0.048931	0	0	0	0	0	0	0
Mus_musculus_newGene_11615	0.080641	0.012483	0.104323	0.040745	0.150996	0.039866	0	0	0.041005	0.2949	0	0.078347	0.078637	0	0	0.070987	0.078374	0.155772	0	0	0	0	0.117535	0.098089
Mus_musculus_newGene_11618	0.412931	0.108479	0.042343	0.143383	0.270736	0.092253	0.059832	0.131749	0.188769	0.090842	0.071036	0.131363	0.174794	0	0.176227	0.057594	0.27669	0.147925	0.138592	0.126542	0.462991	0.118631	0.207683	0.197207
Mus_musculus_newGene_11619	1.48317	0.872096	1.2887	0.689789	1.15139	1.39083	1.12516	1.17751	1.40201	1.07497	1.25178	0.911921	0.722252	1.50146	1.40491	1.50934	1.22462	1.39223	0.887547	1.30466	0.916902	1.1085	1.48906	1.25314
Mus_musculus_newGene_11621	0.097342	0	0.174459	0	0.107445	0.16706	0.053453	0	0.039178	0.131713	0.094123	0.15093	0.046015	0.030892	0	0	0	0.122514	0	0.126301	0.291787	0.102974	0.292457	0
Mus_musculus_newGene_11622	0.284914	0.143618	0.186926	0.273945	0.296569	0.390331	0.210564	0.119029	0.332539	0.235247	0.193059	0.327816	0.204656	0.08531	0.153298	0.230069	0.109528	0.234555	0.146701	0.338387	0.399271	0.228768	0.356674	0.332227
Mus_musculus_newGene_11624	4.98966	5.40073	4.7404	5.55091	5.7036	6.89056	5.02781	5.15423	5.96112	5.94713	5.47557	5.50387	4.95926	5.57556	5.37743	5.62254	5.67439	6.16044	6.24278	6.0328	5.40519	5.37985	5.5313	5.05373
Mus_musculus_newGene_11626	0	0	0	0	0	0	0	0	0	0	0	0	0	0	0	0	0.193068	0	0	0	0	0	0.095861	0
Mus_musculus_newGene_11627	0	0.141848	0.092474	0.038836	0	0.157456	0	0.087625	0	0	0	0	0.051243	0.074173	0.059658	0.036964	0	0.051439	0.0796	0	0.188018	0	0.03972	0.05036
Mus_musculus_newGene_11629	0.037806	0.057752	0.080667	0	0.077201	0.182253	0	0	0.283495	0.034723	0	0.083819	0.115298	0.107311	0.139111	0.158767	0.002147	0.071213	0	0.2096	0.007968	0.066263	0	0
Mus_musculus_newGene_11630	0.713606	0.054346	0	0.39589	0.121316	0	0.041042	0.12824	0.410878	0.114089	0.150918	0.331	0	0.201618	0.184113	0.296244	0	0.248713	0.21619	0.120938	0.269212	0.164794	0.236453	0.133202
Mus_musculus_newGene_11631	0	0	0.263196	0	0	0	0	0	0	0	0.035635	0	0	0	0	0	0	0	0	0	0.174597	0	0	0
Mus_musculus_newGene_11632	0.281299	0.524324	0.577946	0.540947	0.433723	0.720154	0.546357	0.39405	0.463876	1.01821	0.224286	0.388764	0.141089	0.727439	0.289102	0.494969	0.260271	0.348597	0.465926	0.848241	0.632482	0.596379	0.434149	0.595807
Mus_musculus_newGene_11633	0.043278	0.251163	0.036753	0	0.376797	0.684338	0	0	0.196108	0.143942	0.182757	0.299436	0.122621	0.261507	0.139661	0	0.210865	0.16408	0.375088	0.166285	0	0.204668	0.251463	0.229373
Mus_musculus_newGene_11634	0.340739	0.594374	0.360568	0.713132	0.750951	0.595975	0.343069	0.363758	0.474683	0.779711	0.608408	0.762601	0.550765	0.504206	0.447984	0.362702	0.377917	0.889945	0.178924	0.35931	0.53096	0.236572	0.450536	0.607333
Mus_musculus_newGene_11635	0	0.158371	0	0	0	0	0	0	0.11371	0	0	0	0.085591	0.15934	0	0	0	0	0	0	0	0	0	0
Mus_musculus_newGene_11636	0	0	0	0	0	0	0	0	0.058081	0	0	0.070177	0.234241	0	0	0	0	0	0	0	0	0	0	0.173102
Mus_musculus_newGene_11637	0.286602	0.548536	0.281069	0.528459	0.147718	0.354268	0.279537	0.193652	0.122891	0.313932	0.286624	0.446946	0.351791	0.278655	0.276439	0.352027	0.194732	0.158687	0.080139	0.299813	0.270193	0.29472	0.501946	0.060915
Mus_musculus_newGene_11638	0	0	0.298519	0	0	0.349685	0.311979	0.345176	0.10885	0.216471	0	0.290486	0.377131	0.390789	0.268012	0.203986	0.129067	0.098428	0	0.265328	0	0.310184	0.177339	0.570421
Mus_musculus_newGene_1164	0	0	0	0	0.096207	0.23133	0.118592	0.082838	0.141903	0	0.167482	0	0	0.244142	0.065387	0	0.23683	0	0.416985	0	0	0.373254	0.0689	0
Mus_musculus_newGene_11640	0.16589	0.032735	0.174733	0.107673	0	0.222012	0.223491	0	0.165875	0.16222	0.075908	0.124906	0.176822	0.142688	0.065986	0.063499	0.063516	0	0.125575	0.040209	0.128401	0.120319	0	0
Mus_musculus_newGene_11641	1.00194	0.818268	1.39762	0.990829	1.36452	1.82036	0.941214	0.878561	1.79754	1.38735	0.901421	1.34211	1.51674	1.49217	1.45521	1.20643	0.808249	1.32492	1.90452	1.43756	1.06753	0.937257	0.969453	0.410332
Mus_musculus_newGene_11643	0	0.271014	0	0	0	0	0	0	0	0	0.330993	0	0.07374	0.139181	0	0.061123	0	0	0	0	0	0.306419	0	0
Mus_musculus_newGene_11644	0	0	0.093364	0.069784	0	0	0.187255	0	0	0.121117	0	0	0.072083	0	0.233207	0	0	0	0	0.096531	0.117929	0	0.226164	0
Mus_musculus_newGene_11646	0.039392	0.434797	0.094913	0	0.083193	0	0.050845	0	0.13512	0.091542	0.064768	0.136602	0.323269	0.095222	0	0	0.047772	0.038133	0	0.030664	0.034365	0	0.058813	0.186555
Mus_musculus_newGene_11647	0.525178	0.168039	0.376424	0.552963	0.447486	0.438972	0.7278	0.379465	0.390002	0.416828	0.42476	0.339926	0.305614	0.365752	0.428176	0.161693	0.157074	0.339057	0.517602	0.352293	0.467525	0.476613	0.358622	0.43624
Mus_musculus_newGene_11648	0	0.245221	0.395296	0.210474	0.092665	0.177772	0.174454	0	0.229994	0	0.109669	0.216861	0.273516	0.260421	0.191393	0.150398	0.061787	0.171773	0.114393	0.23553	0.560029	0.089105	0.082701	0.180832
Mus_musculus_newGene_11649	0	0.185605	0	0	0.14326	0	0	0	0	0	0	0	0	0	0	0	0	0	0.080199	0.161298	0.216491	0	0	0.137778
Mus_musculus_newGene_1165	0.143496	0.030284	0.284597	0.244838	0.177304	0.126403	0.272798	0.061371	0.187057	0.29108	0.042863	0	0.252007	0.212711	0.420365	0.18427	0.032366	0.29105	0.131728	0.075197	0.247261	0.221424	0.34561	0.356635
Mus_musculus_newGene_11650	0	0	0	0	0	0	0.182899	0	0	0	0	0	0.291107	0	0.194471	0.094791	0	0.176696	0	0	0	0	0	0
Mus_musculus_newGene_11653	0	0	0	0.113144	0	0	0	0	0	0	0	0	0	0	0	0	0	0	0	0	0	0	0	0
Mus_musculus_newGene_11655	0	0	0	0.093255	0	0	0	0	0	0	0	0.144763	0	0	0	0	0	0.041355	0	0.178777	0	0	0.254722	0
Mus_musculus_newGene_11656	1.31259	1.80022	1.75204	2.50281	2.41635	2.03401	1.59912	1.94495	1.0873	1.87462	1.47288	2.29741	2.44512	2.42788	2.5405	2.68926	1.30695	2.04119	3.3492	2.13907	1.95345	2.10646	1.70178	1.88386
Mus_musculus_newGene_11657	0	0	0.195174	0.183487	0	0	0.27131	0	0	0.050466	0.121957	0	0	0	0	0	0.087298	0	0	0	0	0.148013	0.15609	0
Mus_musculus_newGene_11658	0.657673	0.445081	0.529628	0.705353	0.855776	0.544863	0.597946	0.60288	0.639606	0.534336	0.542095	0.452038	0.389616	0.687376	0.634818	0.770582	0.489764	0.570264	0.619652	0.614879	0.740358	0.534661	0.597006	0.570874
Mus_musculus_newGene_1166	4.21142	4.03372	4.53756	6.93052	6.32918	6.40224	3.43885	3.97023	4.05735	3.90605	3.41671	4.6197	4.77837	4.19541	4.19024	5.42321	3.95279	4.90088	6.03851	5.33331	3.70803	4.189	3.08554	3.3748
Mus_musculus_newGene_11660	0.185822	0	0	0	0.081801	0.1862	0	0	0.062758	0.287384	0.130546	0.104233	0	0	0.225683	0	0	0.064347	0.207581	0	0.033721	0	0	0
Mus_musculus_newGene_11661	0	0	0	0	0	0.131625	0	0	0	0	0	0	0	0	0	0.032516	0	0	0	0	0	0	0	0
Mus_musculus_newGene_11662	0	0.157048	0.109454	0.127964	0.119764	0.115106	0.057345	0.12231	0.047262	0	0.194278	0.107427	0.079763	0.216078	0.025556	0.081206	0.119009	0.10881	0.042569	0.076917	0.066906	0.11728	0.138116	0.228234
Mus_musculus_newGene_11663	9.07371	8.47013	8.98587	8.38595	8.29442	8.93415	10.8563	10.2286	8.58286	9.4678	9.63034	8.71699	8.82601	7.66983	9.99275	8.21299	9.69234	8.57707	6.50931	6.60523	9.09673	9.16621	9.59522	8.24758
Mus_musculus_newGene_11665	0.192581	0.099291	0.394418	0.241738	0.077923	0.784403	0.241743	0.133332	0	0.385013	0	0.045918	0.218274	0.313868	0.541482	0.213337	0.356987	0.365874	0.196389	0.092695	0.419387	0.208864	0.341271	0.462488
Mus_musculus_newGene_11668	0	0	0	0	0	0.075957	0	0	0	0	0	0	0	0	0	0	0	0	0	0	0	0	0.132059	0
Mus_musculus_newGene_1167	0	0	0.206359	0.160148	0	0.498691	0.379877	0.130667	0	0.072862	0.2148	0.065893	0.131746	0.017188	0.127407	0.252949	0.016333	0.107109	0.155047	0.187491	0.224848	0.077075	0	0
Mus_musculus_newGene_11671	0	0	0	0	0	0.147482	0	0	0	0	0	0	0	0.082491	0	0	0.116941	0	0	0.193408	0	0	0.067782	0
Mus_musculus_newGene_11673	0.044398	0.070943	0	0.115531	0.33975	0	0	0.239134	0.105647	0.062544	0.207491	0.238485	0	0.135159	0	0.027109	0.037187	0.035835	0	0	0	0	0.310389	0.508678
Mus_musculus_newGene_11675	0.469584	0.453732	0.581433	0.524707	0.459466	0.411997	0.244868	0.406209	0.470749	0.331736	0.287258	0.688191	0.483585	0.522702	0.579084	0.454147	0.490139	0.593623	0.592058	0.594714	0.522363	0.535825	0.545825	0.480612
Mus_musculus_newGene_11676	0	0.075085	0	0	0	0	0	0	0.095283	0	0	0	0	0	0.107422	0.093199	0.040575	0.017045	0	0	0	0	0	0
Mus_musculus_newGene_11677	0.170526	0.053724	0.031019	0.223567	0.028696	0	0	0	0.136699	0.237685	0	0.056925	0	0	0	0	0.081144	0.106594	0.036025	0.071858	0.090406	0.184179	0.086473	0.103694
Mus_musculus_newGene_1168	0.571085	0.150562	0.181872	0.044599	0.252239	0	0.130048	0.042404	0.184329	0	0	0.08716	0.097703	0.227419	0.078258	0	0.185257	0	0	0.080321	0	0	0	0
Mus_musculus_newGene_11682	0	0.062402	0	0	0	0	0	0.045403	0	0	0	0	0	0	0	0	0.125412	0	0	0	0.143581	0	0	0
Mus_musculus_newGene_11683	0.733285	0.715908	0.34504	0.573978	1.0131	0.578332	0.24316	0.518614	0.975151	0.169765	0.920599	1.13199	0.952504	0.843432	0.773591	1.0313	0.687771	0.896271	0.58474	0.943868	0.242384	0.495732	0.343686	1.07059
Mus_musculus_newGene_11685	0	0.220331	0.981333	0.112295	0.503597	0.433701	0.13866	0.19521	0.282568	0.13263	0.335187	0.408974	0.216301	0.189685	0.209608	0.385313	0.145929	0.24795	0.097241	0.499622	0.124055	0.04458	0.434419	0.379367
Mus_musculus_newGene_11686	0	0	0	0	0	0	0	0	0	0	0	0	0	0	0	0	0.193712	0	0	0	0	0	0	0
Mus_musculus_newGene_11687	0.127165	0	0	0	0	0	0	0	0	0	0	0	0	0	0	0	0	0	0	0	0	0	0	0
Mus_musculus_newGene_11694	0	0	0	0	0	0	0	0.114917	0	0	0.200544	0	0	0	0	0	0	0	0	0	0	0	0	0
Mus_musculus_newGene_11697	0.298068	0	0.475194	0.07675	0	0	0.098728	0	0	0	0	0	0	0	0	0	0	0.033078	0.069363	0	0	0	0	0.284866
Mus_musculus_newGene_117	0	0	0	0	0.109467	0	0	0.11945	0.066528	0.048522	0.017785	0	0.107564	0	0	0	0.074894	0	0	0.163394	0	0	0.06553	0
Mus_musculus_newGene_11700	0.037401	0	0	0	0	0	0	0	0	0	0	0	0	0	0	0.233121	0	0	0	0	0	0	0	0
Mus_musculus_newGene_11702	0.245641	0	0	0	0	0.029972	0	0	0	0	0.328574	0	0.089193	0.087974	0	0	0	0	0	0.246995	0	0.182273	0	0.133967
Mus_musculus_newGene_11703	2.73512	2.2619	1.81319	1.89738	1.85257	2.21799	1.00307	1.69177	1.72042	1.67825	1.89588	1.42546	1.82579	2.03585	1.64034	1.71555	1.54063	1.43902	3.67463	1.53769	2.39294	1.59708	1.55939	1.86683
Mus_musculus_newGene_11704	1.83572	2.00907	1.9526	1.69659	2.1042	1.94225	0.995782	1.037	1.27096	1.53515	1.33822	2.07721	1.97109	2.1417	1.32913	1.94836	2.28705	1.82511	1.93235	1.48584	1.58797	1.45819	1.27992	1.52452
Mus_musculus_newGene_11706	0.026133	0	0.096456	0	0	0.115731	0.060433	0	0.038903	0	0.029248	0.141451	0.068766	0.066046	0.051124	0.048326	0	0.059587	0.080532	0.025851	0	0	0.013568	0
Mus_musculus_newGene_11707	0	0.049408	0	0.120319	0	0	0	0.093085	0.084242	0.127073	0.042229	0	0.038752	0	0.091358	0.069419	0	0.057343	0	0	0.049086	0.064944	0.110924	0
Mus_musculus_newGene_11708	0.841408	0.554376	0.683437	1.05783	1.02178	0.768037	0.73113	0.802198	1.06635	0.449235	0.734208	0.990435	0.902121	1.18895	0.758682	0.959336	0.630241	0.536857	1.03194	0.656663	1.20264	1.17361	0.84507	0.838786
Mus_musculus_newGene_11709	0.120309	0	0	0.072806	0.028188	0.171865	0.046657	0.077878	0.197537	0.262113	0.023408	0.225578	0.056933	0	0.042293	0.034879	0	0.190692	0.043546	0.059106	0	0.072099	0.073899	0.009413
Mus_musculus_newGene_11710	0.097819	0.082695	0.429039	0.582242	0.25378	0.379501	0.294138	0.574939	0.233138	0.38862	0.223062	0.141865	0.201812	0.164774	0.307114	0.287683	0.274727	0.429571	0.790865	0.766675	0.256461	0.55583	0.272063	0.520269
Mus_musculus_newGene_11711	0	0	0	0	0	0	0	0	0	0	0	0.045194	0.296127	0	0.202712	0	0.051762	0	0	0	0	0	0	0
Mus_musculus_newGene_11713	0	0	0	0.032122	0.05353	0	0	0.125315	0.101584	0	0	0	0	0	0.018477	0	0	0	0.174869	0.173385	0.095721	0	0	0
Mus_musculus_newGene_11722	0	0	0	0	0.041519	0.033084	0.261461	0	0.131914	0	0.105048	0	0	0	0.0608	0	0	0	0	0.048755	0	0	0	0
Mus_musculus_newGene_11723	0	0.082395	0.186712	0.122538	0.059253	0.056157	0.040021	0.158599	0	0	0.161968	0.509854	0.163922	0.06509	0.090521	0.032372	0	0.067703	0.196807	0.218381	0.11942	0	0.07921	0.0845
Mus_musculus_newGene_11724	0.212885	0	0.229768	0.133665	0.204085	0.086454	0	0.075849	0.068644	0.104197	0	0.11238	0.106408	0	0.07442	0.077049	0	0.083517	0.230647	0.099612	0.370882	0.177014	0.132511	0
Mus_musculus_newGene_11726	0.313702	0.03915	0.09276	0.302297	0.21314	0.242127	0.25405	0.225128	0.160773	0.200154	0.058359	0.290384	0.031952	0.198686	0.201361	0.135141	0.165634	0.160924	0.144298	0.282593	0.065129	0.360222	0.230835	0
Mus_musculus_newGene_11727	0.360139	0.245838	0.156033	0.378029	0.304434	0.387832	0.130513	0.094761	0.102069	0.100326	0.052194	0.261738	0.513951	0.369033	0.209346	0.21552	0.23514	0.226539	0.200297	0.187774	0.261428	0.221478	0.077955	0.453886
Mus_musculus_newGene_11728	0	0	0	0	0	0	0.221716	0	0	0	0	0	0	0	0	0	0	0	0	0	0	0	0	0
Mus_musculus_newGene_11729	0.430444	0	0.602684	0.340696	0.402515	0.203345	0.166751	0.176762	0.314081	0.289669	0.038762	0.534783	0.217691	0.128864	0.347707	0.262514	0.28079	0.141946	0.639006	0.42413	0.337302	0.344821	0.259903	0.067532
Mus_musculus_newGene_1173	0	0	0.111543	0.306715	0.061187	0	0	0	0	0	0	0.105429	0	0.01765	0	0	0	0	0	0	0	0.069711	0	0
Mus_musculus_newGene_11735	0.279356	0.328243	0.416603	0.185385	0.302364	0.345086	0.303939	0.295273	0.166821	0.173305	0.41539	0.433463	0.31387	0.734568	0.173263	0.471951	0.313085	0.363186	0.365695	0.231686	0.112333	0.333317	0.405094	0.588303
Mus_musculus_newGene_11736	0.088914	0.198124	0.109155	0.086124	0.156615	0.243248	0.383546	0.090507	0.296452	0.127028	0	0.105866	0.097969	0.048343	0	0.077871	0	0.048524	0.155847	0.340214	0	0.082381	0	0
Mus_musculus_newGene_11737	0	0	0	0	0	0	0	0	0.300326	0	0.044568	0	0	0	0	0	0	0	0	0.071853	0	0	0	0
Mus_musculus_newGene_1174	1.05327	0.574573	0.22402	1.03849	0.332327	0.533131	0.59241	1.36904	0.510196	0.648972	0.492805	0.789551	0.682754	0.183782	0.470083	0.641152	0.543568	0.744169	0.826148	0.862479	0.863195	0.572134	0.975616	0.495488
Mus_musculus_newGene_11740	0.201442	0.618438	0.22372	0.30081	0.26778	0.044728	0.069723	0.157845	0.234414	0.369877	0	0.187508	0.1957	0.166747	0.309405	0.081139	0.202389	0.707481	0.205067	0.267909	0.097866	0.251468	0.187031	0.175861
Mus_musculus_newGene_11741	0.266071	0.081454	0.074348	0.071799	0.349635	0.294046	0	0.166955	0.119553	0.257521	0.276932	0.194007	0.125698	0	0.068022	0	0	0.056678	0.144465	0	0.111527	0	0	0
Mus_musculus_newGene_11742	0.195046	0.175754	0	0.178162	0	0.082568	0.159417	0.152122	0.088827	0.132067	0.045842	0.247773	0.257544	0.077744	0.14107	0.175233	0.100948	0.138817	0.098657	0.074195	0.07448	0	0.131285	0
Mus_musculus_newGene_11744	0	0	0	0	0.135153	0	0	0	0	0	0	0	0	0.027446	0.075894	0	0	0.065185	0	0	0	0.047436	0	0
Mus_musculus_newGene_11750	0.268608	0.469584	0.256377	0.616586	0.302385	0.284635	0.384608	0.323282	0.174402	0.342084	0.3179	0.194548	0.26952	0.290205	0.340856	0.587213	0.351661	0.450422	0.401066	0.45483	0.170532	0.302799	0.710462	0.063962
Mus_musculus_newGene_11751	0.342616	0.366035	0.255307	0.465192	0.303772	0.417988	0.134285	0.132862	0.360876	0.114293	0.325977	0.247366	0.449043	0.348397	0.303003	0.219622	0.207503	0.383951	0.375983	0.340681	0.208228	0.119767	0.466493	0.478165
Mus_musculus_newGene_11752	0	0	0	0	0	0	0	0	0	0.239868	0	0	0	0	0	0	0	0	0	0	0	0	0	0
Mus_musculus_newGene_11755	0	0	0	0	0	0	0.297174	0	0	0	0	0	0	0	0	0	0	0.109451	0	0	0	0	0.094091	0
Mus_musculus_newGene_11756	0	0	0	0.199838	0	0	0	0	0	0	0	0	0	0	0	0	0	0	0	0	0	0	0	0
Mus_musculus_newGene_11757	0.127165	0	0	0	0.103423	0	0	0	0	0	0	0	0	0	0	0	0	0	0	0	0	0	0	0.142433
Mus_musculus_newGene_11764	3.68009	3.40121	3.7232	3.13964	2.95228	3.10318	2.50121	2.77079	3.00377	3.01885	1.74822	3.08165	2.28696	3.07225	3.14118	2.7762	3.05185	3.98162	3.08969	2.91524	2.54279	3.99746	3.67095	2.19624
Mus_musculus_newGene_11766	0	0.054438	0	0.116945	0	0	0	0	0.067856	0	0	0.128459	0	0	0	0	0	0.062077	0	0	0	0	0	0
Mus_musculus_newGene_11767	1.21098	0.607071	0.398197	0.540385	0.418841	0.631576	0.411835	0.65327	0.578942	0.57613	1.07802	1.07614	0.291351	0.386201	0.632393	1.07956	0.793247	0.878202	1.21076	1.04247	0.793784	0.431549	0.693166	0.248901
Mus_musculus_newGene_11768	3.60935	3.53952	3.35188	4.01436	2.70196	3.70607	3.37097	3.52248	2.58603	2.97461	4.03943	3.59934	4.35012	3.54993	3.03597	2.84694	3.86974	2.88936	3.61023	2.47479	2.67076	4.531	3.55307	2.56807
Mus_musculus_newGene_1177	0	0.161715	0	0.124242	0	0	0	0	0	0	0	0.033968	0	0	0.044106	0.187558	0.069378	0	0.085799	0.038965	0	0	0	0.139893
Mus_musculus_newGene_11770	0.175021	0	0	0.11525	0.162942	0.09148	0.210512	0.040009	0.108128	0	0	0.052136	0.046085	0	0.19088	0.069628	0.106129	0.031947	0.140773	0.25552	0.09819	0.075896	0.061002	0.14774
Mus_musculus_newGene_11772	0.243784	0	0	0.082236	0.158127	0.165745	0	0.058023	0.056847	0.07783	0.122956	0.148259	0	0	0.09073	0	0.065673	0	0	0.352612	0	0	0.147899	0.07608
Mus_musculus_newGene_11773	5.65353	4.90617	6.53866	6.2481	5.55448	5.29765	4.18582	4.28596	7.67371	4.82571	5.71916	6.75586	6.75812	5.48518	6.09947	8.46925	6.04234	5.22765	7.29124	5.48094	5.86083	4.71145	5.46662	6.22144
Mus_musculus_newGene_11774	0	0	0	0.155597	0.193176	0.339013	0.057782	0	0.104747	0.089601	0.117166	0.155187	0.244407	0.16052	0.203816	0.131918	0.057226	0.168554	0.339014	0.142921	0	0.171672	0	0
Mus_musculus_newGene_11775	0	0	0	0	0	0	0	0	0	0	0	0	0	0.095005	0	0	0.290568	0	0	0	0.505893	0	0	0
Mus_musculus_newGene_11776	0.245795	0	0	0.162502	0	0	0	0	0	0	0	0	0	0	0	0	0	0	0	0	0	0	0	0
Mus_musculus_newGene_11779	0.598432	0.193472	0.350235	0.817922	0.213596	0.514528	0.494637	0.532675	0.548008	0.710662	0.272838	0.665301	1.01416	0.904913	0.989898	0.782036	0.447042	0.873853	1.04045	0.716061	0.443572	0.356268	0.519422	0.539507
Mus_musculus_newGene_11781	0.119458	0	0.122824	0.195828	0.032821	0.247618	0.110986	0.048907	0	0.010615	0.108744	0.036626	0.189738	0.017364	0.041274	0	0	0.207245	0.261339	0	0.190776	0	0.19977	0
Mus_musculus_newGene_11782	0.390339	0.361638	0.296138	0.434122	0.348756	0.517191	0.185372	0.333557	0.09999	0.281051	0.187269	0.568117	0.125431	0.301255	0.534324	0.517293	0.412387	0.559541	0.895896	0.844332	0.531554	0.308524	0.323703	0.308292
Mus_musculus_newGene_11783	0.714475	0.61544	1.0048	0.658671	0.906744	0.621055	0.86043	0.512381	0.5841	0.869096	0.489055	0.571584	0.99918	0.749181	0.61367	0.861371	0.77321	0.767769	0.600998	0.746318	0.836468	0.41646	0.777362	0.90536
Mus_musculus_newGene_11784	0.838644	0.599406	0.503255	0.802628	0.562572	0.635777	0.561722	0.685836	1.13302	0.892375	1.00908	0.679318	0.666984	0.749345	0.800559	1.076	1.07438	0.52402	0.885575	1.053	0.670332	0.654318	1.12603	0.715007
Mus_musculus_newGene_11786	0	0	0	0	0	0.096388	0	0.127216	0.129686	0	0	0	0.155994	0	0	0	0.042781	0	0	0	0	0	0.10833	0
Mus_musculus_newGene_11787	0.103584	0.185528	0	0.256166	0.088961	0.26948	0.108383	0.159946	0.107306	0.090798	0	0	0.251055	0	0.084813	0	0.225119	0.080538	0	0.036803	0	0	0.267121	0.376731
Mus_musculus_newGene_11788	0.348777	0.046546	0	0	0.325603	0.06374	0.062156	0.531183	0.202735	0.012512	0	0	0.164609	0	0	0	0	0.117743	0	0	0.049016	0	0	0.103368
Mus_musculus_newGene_11789	0	0	0	0	0	0	0	0	0	0	0	0	0.34398	0	0.048752	0	0	0	0	0	0	0	0	0
Mus_musculus_newGene_1179	0.193995	0	0.288566	0.142168	0.036795	0.04074	0.195669	0.456014	0	0.118135	0	0	0.066328	0.037743	0	0.059433	0	0	0	0.125819	0.189051	0.190012	0.035822	0.136451
Mus_musculus_newGene_11791	0.152869	0.153135	0.556645	0.103348	0.209398	0.290119	0.381591	0.283142	0.40043	0.353446	0.097985	0.278907	0.273525	0.248577	0.559475	0.409787	0.155189	0.205547	0	0.22464	0.264273	0.425804	0	0.305015
Mus_musculus_newGene_11792	0.276779	0.261585	0.56966	0.76069	0.38513	0.468469	0.386506	0.246493	0.305218	0.746689	0.354485	0.411029	0.484673	0.379579	0.688516	0.204476	0.125338	0.450567	0.613816	0.664834	0.68745	0.391306	0.572387	0.427284
Mus_musculus_newGene_11793	17.5959	19.3723	16.2919	18.1593	19.6301	22.2307	18.4997	17.5457	17.8436	17.9542	16.9521	17.3773	19.9192	19.8253	15.4818	17.2411	18.2831	17.9415	18.8971	18.1253	15.4356	15.1154	18.4259	19.4724
Mus_musculus_newGene_11796	0.159753	0	0.187862	0	0	0	0	0.223248	0	0	0	0	0	0.11331	0.17222	0.153544	0	0.250518	0.169511	0.227568	0	0	0.405634	0
Mus_musculus_newGene_11797	0.166089	0.309054	0.837354	0.454932	0.359832	0.232377	0.169485	0.140468	0.226983	0.251758	0.127458	0.525818	0.077754	0.184022	0.159522	0.517129	0.136747	0.077493	0.500315	0.562243	0.495124	0.127113	0.237163	0.088108
Mus_musculus_newGene_11799	0	0	0	0	0	0	0	0	0	0	0	0	0	0	0	0.093259	0.193712	0	0	0	0	0	0	0
Mus_musculus_newGene_1180	0	0.058491	0	0	0.308522	0.06002	0	0.11602	0.219812	0.050283	0.227151	0.045413	0.120264	0.176425	0	0.468082	0	0.344018	0	0.158521	0.050419	0.022656	0.061256	0.117186
Mus_musculus_newGene_11800	0	0	0	0	0	0.093307	0	0	0	0	0	0	0.049383	0.026511	0.087313	0	0	0.207815	0.049801	0.085979	0.230265	0	0.131066	0.054364
Mus_musculus_newGene_11801	0	0	0	0	0	0	0	0	0	0	0	0	0	0	0	0	0	0	0	0.22281	0	0	0	0
Mus_musculus_newGene_11802	0.29278	0.113697	0.58763	0.453917	0.27654	0.460589	0.292262	0.477689	0.373707	0.221452	0.092374	0.325336	0.332546	0.226279	0.68527	0.791961	0	0.517187	0.443168	0.593643	0.675596	0.298636	0.161493	0.27811
Mus_musculus_newGene_11803	1.60332	1.41753	2.05475	1.41261	2.43173	1.28774	1.69177	2.07052	1.38533	1.29532	1.90237	1.92128	1.49082	1.59205	1.72526	1.21404	1.27557	1.786	1.06861	1.2564	1.37973	1.72103	1.80615	1.47219
Mus_musculus_newGene_11805	0.881634	0.708127	1.14617	1.20404	1.59446	1.46162	0.907696	0.978961	1.16285	1.25199	1.07944	1.1581	1.17259	0.840578	1.53974	1.2592	1.12761	0.706252	0.872392	0.990618	0.940499	1.04658	1.21606	0.781993
Mus_musculus_newGene_11806	0.442842	0.385253	0.403633	0.409333	0.491452	0.400432	0.51028	0.173487	0.573148	0.499856	0.763676	1.27	0.342206	0.523888	0.290681	0.651173	0.680865	0.401572	0.741279	0.578641	0.704431	0.382669	0.283009	0.319223
Mus_musculus_newGene_11807	0	0.150467	0	0	0.175222	0.042312	0.200673	0.050571	0	0	0.042413	0.032326	0.082579	0.090257	0.034868	0	0.084332	0.037706	0	0	0.196642	0	0.04465	0.140474
Mus_musculus_newGene_11808	0	0.045633	0.049282	0	0.068606	0	0.158409	0.042502	0.036278	0	0	0	0	0	0.064218	0.091857	0.07557	0	0	0	0.023344	0.087659	0.051466	0.079003
Mus_musculus_newGene_11809	0	0	0	0	0	0	0	0	0	0	0	0	0	0	0	0	0	0.142087	0	0	0	0.112349	0	0
Mus_musculus_newGene_1181	0.053883	0.079311	0.182807	0.096887	0	0	0.435995	0.153943	0.093589	0.136513	0.155533	0.20746	0.18435	0.042269	0.127205	0.291424	0	0.231435	0	0.214567	0.140029	0.448446	0.060176	0.048886
Mus_musculus_newGene_11810	0	0.112331	0	0	0.080788	0	0	0	0	0	0	0.183734	0	0	0.20609	0	0	0.078199	0	0	0	0	0	0
Mus_musculus_newGene_11811	37.8206	37.8035	39.4374	38.2859	43.9301	40.3618	39.2525	37.6556	36.0476	32.5318	36.4113	39.2421	43.6214	40.7081	38.8339	42.1213	38.3562	40.5481	42.6456	38.9736	41.4766	38.0421	35.9281	41.4936
Mus_musculus_newGene_11812	0.327503	0.088435	0.166752	0.134332	0.284219	0.200927	0.298381	0.325125	0.187148	0.208359	0.057361	0.093985	0.074657	0.224935	0.140252	0.40656	0.321509	0.366291	0	0.239837	0.073899	0	0.109613	0.059972
Mus_musculus_newGene_11815	0.341858	0.202135	0.227852	0.253349	0.265386	0.23541	0.368807	0.226685	0.289454	0.40333	0.334105	0.235249	0.353832	0.237153	0.252817	0.334304	0.420106	0.327999	0.413719	0.14854	0.447178	0.409151	0.315567	0.115611
Mus_musculus_newGene_11816	0.797482	0.697548	0.459586	0.605213	0.580739	0.640692	0.395058	0.45377	0.540047	0.614886	0.430653	0.619918	0.631043	0.716797	0.710496	0.716761	0.433689	0.874611	0.831072	0.507306	0.854111	0.544631	0.466799	0.789514
Mus_musculus_newGene_11817	0.245197	0.266571	0.505912	0.333399	0.850594	0.472033	0.630166	0.455154	0.343207	0.257751	0.334659	0.517841	0.310967	0.446979	0.396819	0.408236	0.248998	0.191815	0.256078	0.203256	0.191806	0.408823	0.391944	0.138093
Mus_musculus_newGene_11818	0.577158	0.872616	0.846532	0.721316	0.719431	0.749297	0.647012	0.564738	1.07074	0.480883	0.433894	1.01855	1.31232	0.56847	0.878875	0.5717	0.60781	0.582483	0.828689	0.72321	0.60857	0.862353	1.07862	0.888192
Mus_musculus_newGene_11819	0.183505	0.387508	0.075557	0.350504	0.504493	0.298537	0.268324	0.126285	0.028841	0.188174	0.096202	0.160329	0.370567	0.238415	0.280554	0.428292	0.216098	0.390228	0.207615	0.231791	0.28134	0.259133	0.413506	0.228649
Mus_musculus_newGene_1182	0	0	0	0	0	0	0	0	0	0	0	0	0	0.155002	0	0	0	0	0	0	0	0	0	0.133531
Mus_musculus_newGene_11820	0	0	0	0	0	0	0	0	0	0	0	0.404736	0	0	0	0	0.149264	0	0	0	0	0.044247	0	0
Mus_musculus_newGene_11822	0	0	0	0	0	0	0	0	0	0	0	0	0.067832	0	0	0	0	0	0	0.410623	0	0	0	0
Mus_musculus_newGene_11826	0	0	0	0	0	0	0	0	0	0	0	0	0	0	0	0	0	0	0	0	0	0	0.112711	0
Mus_musculus_newGene_11828	0	0	0	0.222475	0	0	0	0	0.077327	0	0	0	0	0.094299	0	0.050674	0.049864	0	0	0.050223	0	0.144984	0.121798	0
Mus_musculus_newGene_11830	0.689195	0.676294	0.344342	0.560334	0.531637	0.038227	0.677629	0.88763	0.669466	0.656086	0.760934	0.249847	0.517968	0.45495	0.614026	0.592649	0.792994	0.738922	0.774809	0.418317	0.076357	0.468351	0.623584	0.626966
Mus_musculus_newGene_11831	0.751069	0.990907	1.14879	1.30852	1.65231	0.85804	1.28894	0.941085	0.444331	0.954369	0.845183	1.25182	1.44546	1.13454	1.16967	0.935178	1.50842	1.70803	1.78576	1.14472	1.00155	1.05069	1.39631	0.924228
Mus_musculus_newGene_11832	0	0	0.253766	0	0	0	0	0	0	0	0	0	0	0.083789	0	0	0	0	0	0	0	0	0	0
Mus_musculus_newGene_11833	0	0.153593	0.217862	0	0	0	0.059897	0	0	0	0	0	0	0.446336	0	0.054848	0	0.029727	0	0.0995	0.123465	0	0	0
Mus_musculus_newGene_11834	0.026194	0	0.035692	0.264533	0	0.112057	0.152235	0	0.055517	0	0	0	0	0	0.051704	0	0	0.01681	0	0	0.012707	0	0.113108	0
Mus_musculus_newGene_11835	0	0.107982	0.110228	0	0	0	0	0.147153	0.080728	0.047758	0.113098	0	0.065708	0	0	0.157221	0.037689	0.10595	0	0.407475	0	0.216554	0.098893	0.040847
Mus_musculus_newGene_11838	0.754669	0.715914	0.097523	0.821223	0.618854	0.704569	0.754969	0.659944	0.60927	0.63697	0.675381	0.637941	0.677948	0.678631	0.046617	0.665263	0.90352	0.917064	0.632329	0.721843	0.111276	0.649609	0.548863	0.683358
Mus_musculus_newGene_11842	0	0	0	0	0	0	0	0	0	0	0	0	0	0	0	0	0	0	0	0	0	0	0	0.083347
Mus_musculus_newGene_11844	0	0	0	0	0	0	0	0	0.002397	0	0	0.06821	0	0	0.050458	0	0	0	0	0.123693	0	0	0	0
Mus_musculus_newGene_11845	0	0.136808	0	0	0	0	0	0	0.07882	0	0.080171	0.101534	0.054626	0	0	0	0	0	0	0	0	0	0.172633	0
Mus_musculus_newGene_11848	0.734306	0.146251	0.846141	1.05645	0.958134	0.860589	1.16196	0.514777	0.946308	0.791923	0.969442	1.63298	1.32828	0.912324	0.978054	0.647038	0.54777	0.901217	0.857414	1.25189	0.478373	1.01641	1.02391	0.838273
Mus_musculus_newGene_1185	0.311072	0.047828	0.064965	0.139499	0.138233	0.4018	0.169011	0.113215	0.055041	0	0.086935	0.332397	0.138633	0.037253	0.24606	0	0.073452	0.103383	0	0.016862	0.071244	0	0.133592	0
Mus_musculus_newGene_11851	0.12498	0.133889	0.671073	0.039853	0.09153	0.226123	0.124017	0	0.251489	0.244206	0.177022	0.054985	0.115264	0.063609	0.089589	0.044777	0.301051	0.061917	0.373598	0.059967	0.21668	0.082042	0.093539	0.092991
Mus_musculus_newGene_11852	0	0	0.079425	0.286349	0.101414	0	0	0.06588	0	0	0	0	0	0	0	0	0	0.148755	0	0.076856	0	0.108884	0	0
Mus_musculus_newGene_11855	0	0	0.226351	0	0.175568	0	0.044754	0.039562	0	0.128335	0	0	0.119716	0	0.061739	0.100391	0	0	0.256138	0	0	0.235437	0.048236	0
Mus_musculus_newGene_11857	0.474701	0.303719	0.585358	0.615603	0.523436	0.388538	0.355856	0.487986	0.31331	0.42282	0.327256	0.691636	0.275409	0.638985	0.363882	0.436442	0.737802	0.290151	0.215782	0.260885	0.632202	0.135944	0.42639	0.471872
Mus_musculus_newGene_11858	0	0.135049	0	0	0	0	0	0	0	0	0	0	0	0	0	0	0	0	0	0	0	0	0	0
Mus_musculus_newGene_11859	0.411947	0.352747	0.569477	0.47935	0.269816	0.275398	0.241721	0.22601	0.411494	0.203807	0.620001	0.319714	0.60351	0.312844	0.322076	0.365958	0.405041	0.228804	0.258042	0.731804	0.362077	0.15361	0.56606	0.434345
Mus_musculus_newGene_11860	5.41129	5.32662	5.56615	6.10606	6.88077	6.78786	6.74818	6.14946	7.63986	7.66582	6.40581	6.30392	5.23691	6.21793	6.03594	4.65483	5.98128	7.60346	7.61785	5.97022	6.68922	6.42047	7.08135	7.09722
Mus_musculus_newGene_11861	0.322143	0.088567	0.168392	0.257141	0.392551	0.136183	0.314842	0.029837	0.222468	0.315292	0.152523	0.38211	0.303657	0.187438	0.066895	0.280829	0.257752	0.155472	0.137714	0.641616	0.255123	0.226708	0.459344	0.166119
Mus_musculus_newGene_11862	1.24251	1.00655	1.01651	1.67571	1.06766	1.9974	0.963388	0.963495	1.06481	0.826832	0.825771	1.1385	1.30888	1.25751	1.03483	1.07448	1.02752	1.17494	0.453909	1.51638	1.0474	1.39962	1.10814	1.03788
Mus_musculus_newGene_11863	0.295974	0.136512	0.090477	0	0.155162	0.346392	0.110067	0.300175	0.090433	0.246076	0.110367	0.16291	0	0.392282	0.281843	0.261325	0	0.198252	0.270258	0.492051	0.183631	0.093687	0.295349	0
Mus_musculus_newGene_11865	0	0	0	0	0	0	0	0	0	0	0	0	0.213267	0	0	0	0	0	0	0	0	0	0	0
Mus_musculus_newGene_11867	0	0.044217	0.130357	0	0.124251	0.185949	0.094459	0.133238	0	0.187609	0.159984	0.10474	0.145544	0.294999	0	0	0.12142	0.061559	0	0.353644	0.076652	0.164203	0.251228	0.319737
Mus_musculus_newGene_11869	0.062452	0	0.124943	0	0.107333	0	0.219252	0.030679	0	0	0	0.100906	0.121918	0.079535	0.143297	0	0.105573	0.143271	0.07083	0.092182	0	0	0	0.031143
Mus_musculus_newGene_1187	0.37812	0.18962	0.075852	0.040639	0.206845	0	0.485061	0.212892	0.082003	0.192364	0.047446	0.047039	0.25788	0.244752	0	0.131611	0.05337	0.281599	0.179174	0.088033	0.189214	0.284542	0.123752	0
Mus_musculus_newGene_11870	0.16005	0	0	0	0.107257	0	0.085208	0.026151	0	0.036747	0	0	0.100348	0.129313	0.118737	0.126292	0	0.130763	0.061717	0.18971	0.216393	0.238444	0.242116	0.140736
Mus_musculus_newGene_11871	0	0	0	0.043234	0	0	0.046026	0	0	0.115348	0	0	0	0	0	0	0	0	0.06005	0.052711	0.016475	0	0	0
Mus_musculus_newGene_11872	0	0	0	0	0	0	0	0	0	0	0	0	0	0	0	0	0	0	0	0	0.542199	0	0	0
Mus_musculus_newGene_11874	0	0	0	0	0	0	0	0	0	0	0	0	0	0	0	0	0	0.30295	0	0.092572	0	0	0	0
Mus_musculus_newGene_11875	0	0	0	0	0	0.171721	0	0.225697	0.267448	0.073085	0	0	0	0	0	0	0.051113	0.048276	0	0.058782	0	0.182712	0	0.125177
Mus_musculus_newGene_11876	0	0	0	0	0	0	0.110858	0	0	0	0	0	0	0	0	0	0	0	0	0	0	0	0	0
Mus_musculus_newGene_11877	0.495942	0.452093	0.900312	0.258614	0.167998	0.280869	0.427822	0.56934	0.326208	0.369489	0.552344	0.507177	0.617518	0.297024	0.28029	0.788097	0.467328	0.244565	0.319813	0.464808	0.642799	0.292522	0.776671	0.125816
Mus_musculus_newGene_11878	0.121275	0.238469	0.109028	0.078826	0.168297	0.22324	0.254011	0.104173	0.217434	0.11339	0.038793	0.067844	0.269568	0.045649	0.048573	0.268296	0.046357	0.117582	0.08287	0.306706	0.057023	0.084578	0.178442	0
Mus_musculus_newGene_1188	0.091525	0.13169	0.058799	0.246865	0.09545	0.087762	0.071148	0.062448	0.189706	0.132095	0.094222	0.249705	0.133926	0.175787	0.136767	0.14366	0.071584	0.196763	0.16671	0.269162	0.108258	0.068379	0.118443	0.142276
Mus_musculus_newGene_11880	0.304419	0.276587	0.558466	0.345381	0.690835	0.292971	0.422703	0.387579	0.393706	0.517745	0.421027	0.303011	0.495171	0.404033	0.379482	0.600317	0.246609	0.456866	0.195688	0.240408	0.68082	0.395725	0.471261	0.414395
Mus_musculus_newGene_11883	0.049029	0	0	0.117805	0	0	0	0.387835	0.098732	0	0	0.188515	0	0.095092	0.368149	0	0	0.173142	0	0	0.083244	0.122786	0.142184	0
Mus_musculus_newGene_11884	0.917706	0.42555	0.563333	0.642948	0.753281	0.564376	0.63586	0.645717	0.18524	0.685228	0.451829	0.369727	0.486581	0.610027	0.554274	0.693032	0.395304	0.666626	0.729292	1.34209	0.438995	0.515004	0.583415	0.286689
Mus_musculus_newGene_11885	0.702827	0.328565	0.628859	0.584768	0.621028	0.384116	0.668876	0.322929	0.32176	0.40596	0.348401	0.49708	0.253522	0.546792	0.43948	0.618783	0.797875	0.542334	0.862333	0.577308	0.333537	0.554836	0.352028	0.337599
Mus_musculus_newGene_11886	0.269345	0	0.108224	0	0	0	0	0	0	0	0.401393	0	0	0	0	0	0	0	0	0	0	0	0	0
Mus_musculus_newGene_1189	0.350815	0.29745	0.355306	0.135552	0.148908	0.187075	0.537727	0.618158	0.191916	0.208129	0.347643	0.154653	0.277803	0.303705	0.333604	0.214159	0.762761	0.312843	0.271805	0.111718	0.691201	0	0.232773	0.281574
Mus_musculus_newGene_11890	0.279125	0.162118	0.326845	0.368025	0.357589	0.200051	0.436187	0.496392	0.16348	0.316992	0.417195	0.46142	0.123012	0.173504	0.319238	0.165618	0.251635	0.171894	0.362008	0.640049	0.392042	0.661369	0.466683	0.342895
Mus_musculus_newGene_11894	0	0	0	0	0	0.400964	0	0	0	0	0	0	0	0	0	0	0	0	0	0	0	0	0	0
Mus_musculus_newGene_11895	0	0	0.118598	0.132651	0.142028	0.282588	0.2695	0.22604	0.269258	0.346943	0	0.126929	0	0	0.264051	0.185043	0.245045	0.124374	0.18321	0.146725	0.216891	0.106844	0.377817	0.286029
Mus_musculus_newGene_11898	0.252645	0	0	0	0	0	0	0	0	0	0	0	0	0	0	0	0	0	0.475426	0	0	0	0	0
Mus_musculus_newGene_11899	0.614059	0.667838	0.218558	0.561542	0.564773	0.521594	0.432674	0.496787	0.442212	0.633313	0.406316	0.407249	0.486713	0.448152	0.40305	0.426531	0.455263	0.586867	0.279004	0.918177	0.816957	0.2804	0.513263	0.685272
Mus_musculus_newGene_119	0.299731	0	0.062883	0.100349	0.27668	0.078665	0.138796	0.19401	0.339902	0.142163	0.110894	0.119922	0	0	0.146827	0.089051	0.195433	0.286106	0.047363	0.085736	0.291492	0.084398	0.081392	0.125406
Mus_musculus_newGene_1190	0	0	0	0	0	0.239279	0	0	0	0	0	0	0	0	0	0	0	0	0	0	0	0	0	0
Mus_musculus_newGene_11903	0.483601	0.309629	0.287592	0.211554	0.622598	0.692506	0.43443	0.648267	0.270528	0.306648	0	0.316494	0.18098	0.532008	0.193266	0.154047	0.217277	0.969068	0.17121	0.407164	0	0.284886	0.327734	0
Mus_musculus_newGene_11904	0	0	0	0	0	0	0	0	0	0	0	0	0	0	0	0	0	0	0	0.249774	0	0	0	0
Mus_musculus_newGene_11909	0.345413	0	0	0.183423	0.053183	0.236943	0	0.060526	0.148033	0	0	0.144842	0.116297	0.443417	0.239531	0.171382	0.144218	0.140438	0	0.25452	0	0	0	0
Mus_musculus_newGene_1191	0.029603	0.036161	0.124056	0.123158	0.252529	0.045219	0.234352	0.157481	0.012491	0	0.037804	0.071445	0.093675	0.073829	0.247745	0.456449	0.070622	0.45913	0.191353	0.390823	0.327892	0.18803	0.143405	0
Mus_musculus_newGene_11910	0	0	0	0	0	0	0	0.127216	0	0	0	0	0	0	0	0	0	0	0	0	0	0	0	0
Mus_musculus_newGene_11911	1.4229	0.206166	0.403179	0.825376	0.777866	0.492522	0.720354	0.551808	1.01035	0.677295	0.303018	1.00258	0.656284	0.787289	0.86932	0.93269	0.690001	0.168946	0.960906	1.02562	0.689207	0.271816	0.340886	0.593919
Mus_musculus_newGene_11914	2.70683	3.05552	2.2821	2.74305	2.02748	1.99879	2.23717	2.53084	2.85162	2.50813	2.10722	2.28837	2.30135	2.19985	2.13365	2.37628	2.96496	2.64403	2.43455	2.48611	2.66799	2.60924	2.69137	2.70048
Mus_musculus_newGene_11915	0	0	0.085276	0	0	0	0	0	0	0	0	0.159794	0	0	0	0	0	0	0	0	0	0	0	0
Mus_musculus_newGene_11916	0	0	0	0	0	0	0.217992	0	0.143343	0	0	0	0.165324	0	0.15976	0	0	0	0	0.595966	0	0	0	0
Mus_musculus_newGene_11919	0.488844	0.127969	0.19518	0.203992	0.060065	0.026391	0.225629	0	0.290361	0.141984	0	0.186925	0.112027	0.191735	0.292769	0.425391	0.121681	0	0.117691	0	0.04786	0.095631	0.294298	0.057183
Mus_musculus_newGene_11921	0	0	0	0	0	0.104947	0	0	0	0	0	0	0	0.221679	0	0	0	0	0	0	0	0	0	0
Mus_musculus_newGene_11923	0.493467	0.354119	0.339974	0.285289	0.309004	0.377708	1.04006	0.443975	0.578633	0.267622	0.20563	0.294294	0.371787	0.258502	0.353604	0.591193	0.286147	0.396541	0.271216	0.428377	0.599985	0.445854	0.471722	0.278462
Mus_musculus_newGene_11924	0.282538	0.531808	0.274028	0.494038	0.428283	0.620598	0.400053	0.361442	0.469017	0.487226	0.420387	0.385575	0.551335	0.397331	0.54101	0.561355	0.469153	0.58284	0.867607	0.239161	0.44274	0.35898	0.428742	0.512355
Mus_musculus_newGene_11925	0	0.062423	0	0	0	0	0	0	0.041981	0	0	0	0	0.162852	0	0.082493	0	0	0	0	0	0	0	0.144738
Mus_musculus_newGene_11926	0	0	0.21917	0	0.348692	0	0	0	0	0	0.072424	0.196656	0.057063	0.065006	0	0.142164	0.075652	0.051611	0	0	0	0.204051	0	0
Mus_musculus_newGene_11928	0	0	0.156022	0.028206	0.047293	0.253345	0.056528	0.036039	0.06513	0	0.099482	0	0	0.034225	0	0.343117	0.027712	0	0.164985	0.323427	0.110879	0	0	0
Mus_musculus_newGene_11931	0	0	0	0	0	0	0	0	0	0	0	0	0.056327	0.124471	0	0	0	0	0	0	0	0	0	0
Mus_musculus_newGene_11933	0	0	0	0	0	0	0	0	0	0	0	0.317772	0	0	0	0	0	0	0	0	0	0	0	0
Mus_musculus_newGene_11934	0.257693	0.110383	0.183527	0.072724	0.128757	0	0.152052	0	0.16629	0	0	0	0.171693	0.198631	0.100864	0.33025	0.277922	0.274044	0.054568	0	0.678641	0.082368	0.25453	0.767337
Mus_musculus_newGene_11936	0	0	0	0	0	0	0	0.30051	0	0.094707	0	0	0.13938	0.073893	0	0	0	0	0	0.122824	0	0	0	0
Mus_musculus_newGene_11938	0.910472	0.793444	0.698462	1.15619	1.26821	0.752635	1.10949	0.831815	1.36198	0.480683	1.18922	0.581662	0.521395	0.68036	0.823616	0.762921	0.791453	0.627427	0.868922	0.670345	0.570878	1.10687	0.996095	0.614483
Mus_musculus_newGene_1194	0	0	0.27031	0	0	0	0.091861	0	0	0.15105	0	0	0	0.10665	0	0.07676	0	0	0	0	0	0	0	0
Mus_musculus_newGene_11941	0.05297	0.163974	0	0	0	0	0	0	0	0	0	0.295234	0	0.045351	0.039425	0	0.034479	0	0.155198	0	0.054534	0.105546	0	0
Mus_musculus_newGene_11942	1.15238	0.693684	0.652069	1.1592	0.834155	0.93027	1.01932	0.54302	0.533949	0.836734	0.800807	0.666735	0.787946	0.97545	0.704959	1.01979	0.774338	1.00107	1.09785	0.953022	1.16125	0.744847	0.551689	0.692913
Mus_musculus_newGene_11944	0	0	0	0.140455	0.098473	0.124944	0	0.041361	0	0	0	0	0.121342	0	0.071322	0.068624	0.262894	0.039448	0	0.083066	0.205116	0.105155	0	0
Mus_musculus_newGene_11946	0.127165	0	0	0	0	0	0	0	0	0	0	0	0	0	0	0	0	0	0	0	0	0	0	0
Mus_musculus_newGene_1195	0.224997	0.114517	0.309811	0.106315	0.258478	0.144933	0.257919	0.107708	0.098414	0.288618	0.116747	0.106914	0.201807	0.10249	0.258925	0.269618	0.063424	0.061761	0.121297	0.365732	0.26362	0.155787	0.195161	0
Mus_musculus_newGene_11951	0	0	0.135156	0	0	0	0	0	0	0	0	0	0	0	0	0	0	0	0	0	0	0	0	0
Mus_musculus_newGene_11952	0	0	0.162642	0.095234	0.141103	0.115842	0.306677	0	0.142615	0.22973	0.275691	0.279264	0.085582	0.20266	0.190984	0	0.111164	0	0	0.360375	0.176017	0.05885	0.130154	0.205881
Mus_musculus_newGene_11956	0	0	0	0.113146	0	0	0	0	0	0	0	0	0	0	0	0	0	0	0	0	0	0	0	0
Mus_musculus_newGene_11957	0.255238	0.558882	0.298909	0.48667	0.311543	0.536732	0.399868	0	0.235353	0.035922	0.144725	0.108767	0.233879	0.110106	0.219142	0.058694	0.752636	0.517958	0.285937	0.28787	0.232161	0.093647	0.295289	0.107809
Mus_musculus_newGene_11958	0.219289	0.038438	0.071386	0.139944	0.129784	0.127748	0.370798	0	0.111306	0.102119	0.059719	0.251224	0.245044	0.031341	0.13769	0	0.298616	0.132084	0.125479	0.206873	0.071187	0.103229	0.137299	0.477577
Mus_musculus_newGene_11959	0	0	0	0	0	0.21871	0	0.127216	0	0	0	0	0	0	0	0	0	0	0	0	0.072563	0	0	0
Mus_musculus_newGene_11960	0.210906	0	0.115994	0.15296	0.164132	0	0.064831	0	0	0	0.197504	0	0	0	0	0	0.067641	0	0	0.229829	0	0	0	0
Mus_musculus_newGene_11964	0.059608	0	0.580622	0.524473	0	0.417217	0.226389	0	0.264812	0.094221	0	0.241832	0.140037	0.063267	0	0.081321	0.188911	0	0.155688	0	0.308521	0.148863	0.168367	0
Mus_musculus_newGene_11966	0	0.157888	0.194782	0	0	0	0	0	0.21041	0	0	0	0	0	0	0	0	0.07851	0.058263	0.065039	0	0	0.138679	0.149764
Mus_musculus_newGene_11968	0	0	0	0.249505	0.034977	0.221818	0.240139	0	0	0.113332	0.123421	0.128497	0.070576	0.110679	0	0.102217	0	0.191684	0.034581	0.051757	0	0.221127	0	0.070805
Mus_musculus_newGene_11969	0.268733	0.26938	0.566047	0.158336	0.283042	0.189761	0.120324	0.108437	0.239179	0.283297	0.349371	0.534555	0.238714	0.506237	0.140774	0.11175	0.303913	0.150954	0.138752	0.461733	0.617477	0.35864	0.364212	0.219854
Mus_musculus_newGene_1197	0	0	0	0	0	0	0	0	0	0	0	0	0	0	0	0	0	0	0	0	0	0.224699	0	0
Mus_musculus_newGene_11970	0.192237	0	0	0.029531	0	0.03858	0	0.031831	0.090034	0.040002	0.055968	0	0	0	0	0	0	0.149397	0	0	0.053205	0.12508	0	0
Mus_musculus_newGene_11971	0.063183	0	0	0.20127	0.213672	0	0.176497	0	0.355654	0.07959	0.113592	0.051585	0.028937	0.094887	0.072165	0	0.276918	0.085395	0.217698	0	0.336821	0.073784	0.152929	0.099084
Mus_musculus_newGene_11973	0	0	0.044018	0	0.183436	0.121871	0.078245	0.100469	0.165195	0	0.317113	0.101729	0.025755	0.120088	0.084423	0	0.24918	0.285328	0.477372	0	0.038984	0.131764	0.230035	0.303962
Mus_musculus_newGene_11975	0	0	0	0	0	0	0.12322	0	0	0	0.082729	0	0	0	0	0	0	0.310436	0	0.043724	0	0	0	0
Mus_musculus_newGene_11976	0.155603	0.52297	0.247489	0.224041	0.368647	0.262446	0.329298	0.350013	0.341691	0.142745	0.103467	0.309285	0.66724	0.283929	0.271749	0.504316	0.362948	0.170466	0.239895	0.12938	0.178334	0.318064	0.333988	0.163635
Mus_musculus_newGene_11977	0	0.023329	0.209002	0	0	0.066941	0.076816	0	0	0	0	0	0.079975	0	0	0	0.037444	0	0	0	0.075121	0	0.054903	0
Mus_musculus_newGene_11978	0.207205	0.107285	0.358538	0.030658	0.0287	0.116201	0.057972	0.074247	0.025412	0.155741	0.328524	0.213207	0.302825	0.020935	0.169786	0.199088	0.098906	0.084241	0.161273	0.132081	0.018375	0.11924	0.085255	0.14633
Mus_musculus_newGene_11979	0.891424	0.920157	1.843	1.57374	1.4334	1.82922	0.864784	1.0168	1.034	0.987123	1.6775	1.87804	1.77476	1.72744	1.33779	1.01499	1.1946	2.00213	1.22387	1.20507	1.13708	1.01628	1.4347	1.53041
Mus_musculus_newGene_1198	0.090034	0	0.130964	0.03523	0.164454	0.223977	0	0.139872	0.279055	0.311271	0.201245	0.190791	0.141903	0.07733	0.034348	0.106128	0.184201	0.111554	0.061425	0.043909	0.241187	0	0	0
Mus_musculus_newGene_11980	0	0	0	0	0.047826	0	0	0	0	0	0	0	0.166009	0.069275	0	0	0.284184	0	0	0	0	0	0.222604	0
Mus_musculus_newGene_11981	0.140333	0	0	0.142459	0.140522	0	0.10132	0.081639	0.113993	0	0	0	0	0.054293	0	0.097148	0.072642	0.173765	0.4763	0.049803	0	0	0.113627	0
Mus_musculus_newGene_11982	0	0	0	0	0	0	0	0	0	0	0	0	0	0	0.178378	0	0	0	0	0.040208	0	0	0	0
Mus_musculus_newGene_11984	2.64708	2.2337	2.66599	2.60967	2.67965	2.65831	2.22912	1.94424	2.121	2.47912	2.41669	2.31972	2.52406	2.12444	2.52354	2.75783	2.19503	2.23526	3.17483	1.98745	2.13681	1.94511	2.10366	2.63434
Mus_musculus_newGene_11985	0	0	0	0	0.031011	0	0	0	0	0	0.220468	0	0	0	0	0	0	0	0	0.005952	0	0	0	0.028658
Mus_musculus_newGene_11986	0.165322	0.250558	0.125256	0.166628	0.256829	0.447407	0.201305	0.259899	0.073833	0.231812	0.30054	0.346908	0.112004	0.321702	0.247775	0.181449	0.104468	0.310096	0.313717	0.164112	0.409101	0.188527	0.146776	0.213007
Mus_musculus_newGene_11987	0	0	0	0	0	0	0	0	0	0	0	0	0	0	0.437104	0	0	0	0	0	0	0	0.112711	0
Mus_musculus_newGene_11988	0	0	0	0	0.07036	0	0	0	0	0	0	0	0	0	0	0	0	0	0	0	0.138795	0.023048	0	0
Mus_musculus_newGene_11989	0.026174	0	0.046323	0	0.068954	0.128313	0.116044	0	0	0.028301	0.061509	0.026055	0.049096	0.095845	0.057169	0.115674	0.087994	0.084981	0.178451	0.181542	0.096015	0	0.044183	0.122179
Mus_musculus_newGene_1199	0	0	0	0	0	0	0.051792	0.062439	0	0	0.065194	0	0.214947	0	0	0	0.204897	0.058205	0	0	0	0	0.266247	0
Mus_musculus_newGene_11990	0.301125	0.124892	0.248511	0.105436	0.234882	0.191496	0.270634	0.080731	0	0.060926	0.131569	0.1059	0	0.026021	0.174218	0.25053	0.112478	0.068226	0.111614	0.285388	0.230081	0.138771	0.153917	0.070196
Mus_musculus_newGene_11991	0	0.097043	0.139231	0.156519	0.058652	0.276065	0.611431	0	0.097832	0.151026	0.399004	0.260076	0.063802	0	0.093981	0.041844	0	0.226133	0.297582	0	0.394629	0.158686	0.371151	0
Mus_musculus_newGene_11992	0.12963	0.115956	0.101072	0.286939	0.185713	0.161369	0.204813	0.335795	0.307679	0.233075	0.325707	0	0.037242	0.056352	0.242565	0.261346	0.162224	0.227454	0.061418	0.212313	0	0.142715	0.299763	0.098943
Mus_musculus_newGene_11993	0	0	0.27031	0	0.146413	0	0	0	0.1126	0.097817	0	0	0	0	0.080598	0	0	0	0	0.19613	0	0	0.124697	0
Mus_musculus_newGene_11995	0	0.339382	0	0	0.113175	0.162903	0	0.045732	0.017632	0	0.368222	0.307866	0.396305	0.319052	0.071233	0.146296	0	0.033306	0.240922	0.111097	0.061975	0	0.136119	0.617506
Mus_musculus_newGene_11997	0.09403	0.402661	0.344074	0	0.329615	0.091347	0.17546	0	0	0.130366	0.242528	0.280031	0.043367	0	0.174342	0.207625	0.099584	0.068143	0.375829	0.378107	0.099698	0.086438	0	0.096293
Mus_musculus_newGene_11998	0	0	0	0	0	0	0	0	0	0	0	0	0	0	0	0	0	0	0.359469	0.127982	0	0	0	0
Mus_musculus_newGene_12000	0	0	0	0	0.108054	0	0	0	0	0	0	0	0	0	0	0	0	0	0	0	0	0	0	0
Mus_musculus_newGene_12003	0.044936	0	0	0	0	0	0.136441	0	0	0	0	0.035851	0	0	0	0	0.522928	0	0	0.073213	0.053383	0	0	0
Mus_musculus_newGene_12004	0.109841	0.060667	0.16257	0.238804	0.346266	0.09958	0.079161	0.171175	0.205763	0.180148	0.146538	0.162342	0.267624	0.257685	0.26756	0.169543	0.131557	0.192951	0	0.097326	0.138587	0.117984	0.243181	0.338967
Mus_musculus_newGene_12006	0.135037	0	0	0	0	0	0	0	0	0	0	0	0	0	0	0	0	0.024224	0	0	0	0	0	0
Mus_musculus_newGene_12007	0.962846	0.539608	1.05903	0.856249	0.826039	1.05931	1.21149	1.22468	0.842552	1.23826	0.889811	1.30227	1.16049	1.4892	1.13025	1.22181	1.21042	0.843631	0.921166	1.30891	0.557617	1.24121	1.51725	0.883396
Mus_musculus_newGene_12008	0	0.177194	0	0	0	0	0	0	0.076868	0	0.083476	0	0.049742	0	0	0	0.052522	0	0	0	0	0	0	0
Mus_musculus_newGene_1201	0.114344	0.223905	0.05925	0.05729	0.061249	0.110347	0.113921	0.098143	0.03631	0.010724	0.1039	0	0.033607	0.028144	0.065798	0.102603	0	0	0.080717	0.057987	0.136411	0.019802	0	0.056378
Mus_musculus_newGene_12010	0	0.028202	0	0.076202	0	0.047488	0.042583	0	0.029708	0.164219	0	0	0	0.068122	0.152259	0.081497	0.188255	0	0	0	0	0	0.058881	0
Mus_musculus_newGene_12015	0.176867	0.187272	0.222062	0.042576	0.117489	0.285216	0	0.323726	0.096344	0.051542	0.237936	0.242649	0.229229	0.331136	0	0.260408	0	0.049092	0.247103	0	0	0.566481	0.155124	0.249332
Mus_musculus_newGene_12016	1.68101	1.75158	1.32971	1.40052	1.82159	1.99253	1.82006	1.75839	1.17115	1.59339	1.53927	1.62107	1.97757	1.73175	1.4631	1.75463	1.62133	2.35896	1.85137	1.88086	1.77841	1.50121	1.56811	1.4544
Mus_musculus_newGene_12017	0.062536	0.086159	0	0	0	0	0.083942	0.188992	0	0	0	0.067187	0.170482	0.056104	0	0.153145	0.138508	0	0	0.03873	0	0	0	0
Mus_musculus_newGene_12019	0.059383	0.053959	0.289206	0.206857	0.122325	0.120768	0.148235	0.105964	0.056758	0.137438	0.034065	0.269252	0.134651	0.329287	0.272371	0	0.247708	0.100781	0.86368	0.076037	0	0.139898	0.113601	0
Mus_musculus_newGene_1202	3.67817	3.9265	4.45777	4.73492	3.46982	4.24568	3.54327	4.39117	3.14727	4.25011	2.87584	4.69028	3.49478	3.73706	4.21589	4.28852	3.45718	4.18959	4.93846	4.96972	3.99359	2.67317	3.45255	3.71358
Mus_musculus_newGene_12020	0	0	0	0	0	0	0.111312	0	0	0	0	0.153735	0	0	0.094618	0	0.042275	0.066691	0	0	0	0.049038	0.23928	0
Mus_musculus_newGene_12021	0	0.450029	0.06198	0.05104	0.15713	0	0	0.274077	0	0	0.055664	0.035521	0.198357	0	0	0.058883	0	0	0	0	0	0.058869	0	0.203404
Mus_musculus_newGene_12022	0	0	0	0	0	0	0	0	0	0	0	0	0.319901	0	0	0	0	0	0	0	0	0	0	0
Mus_musculus_newGene_12025	0.209165	0.268072	0.094991	0.088349	0.034294	0	0	0	0	0.067704	0.21359	0.066312	0.029009	0.357367	0.187687	0.153972	0.226647	0	0.279442	0.164629	0.05349	0	0.160975	0
Mus_musculus_newGene_12027	0.540239	0.613589	0.431094	0.595316	0.56102	0.723979	0.77619	0.214624	0.391122	0.648205	0.619293	0.542668	0.95017	0.91516	0.373112	0.592708	0.520039	0.419675	0.484386	0.480659	0.250934	0.78719	0.275433	0.715231
Mus_musculus_newGene_1203	0.247786	0.152794	0.430457	0.368373	0.351053	0.448404	0.447535	0.173786	0.296172	0.36418	0.245246	0.183932	0.371546	0.243047	0.408112	0.082987	0.287552	0.296461	0.787378	0.364967	0.560815	0.426623	0.502317	0.314643
Mus_musculus_newGene_12031	0	0	0	0	0	0.091695	0	0.420906	0	0	0.093196	0.330787	0.129987	0.089591	0.149229	0	0	0	0.179797	0	0.103339	0.128959	0	0.210267
Mus_musculus_newGene_12033	0	0	0	0	0	0	0	0.053328	0	0	0	0	0	0	0	0	0	0.044333	0	0	0	0	0	0.07877
Mus_musculus_newGene_12035	1.35881	1.07976	0.997609	1.26866	1.35803	0.919017	0.988875	1.30929	0.92235	1.04034	0.840049	1.18529	0.910142	1.23589	0.850969	1.39835	0.953628	0.857241	1.62048	0.702875	0.867413	0.881126	1.10383	1.13255
Mus_musculus_newGene_12036	0.063256	0.172038	0.220308	0.18424	0.35047	0.127528	0.369232	0.307682	0.128431	0.161063	0.278824	0.251129	0.250516	0.229984	0.300318	0.247974	0.141801	0.130988	0.265934	0.320872	0.419158	0.16334	0.264156	0.206142
Mus_musculus_newGene_12037	0.632683	0.506886	0.831641	0.569878	0.803327	0.631951	0.683113	0.181737	0.828771	0.351987	0.59349	0.49199	0.245364	0.841131	0.67941	0.386639	0.535534	0.613036	0.279236	0.591523	0.491179	0.412407	0.732612	0.442785
Mus_musculus_newGene_12038	0	0	0	0	0.073132	0	0	0.259497	0	0	0	0	0.1376	0.184924	0.267386	0	0	0	0.423218	0.115715	0.171875	0	0.158376	0.078548
Mus_musculus_newGene_12039	0.337543	0.544619	0.443559	0.791414	0.766699	1.01553	0.720142	0.686201	0.699407	0.504446	0.525954	0.344725	0.835705	0.970862	0.526555	0.328211	0.236942	0.651878	0.664127	0.59797	0.800977	0.914337	0.499352	0.493482
Mus_musculus_newGene_1204	2.31239	2.20578	1.34519	1.63772	2.00644	1.92105	2.26766	1.77356	2.05335	1.78037	1.73328	1.66475	1.34359	1.90219	1.4806	1.87918	1.43668	1.1037	1.60956	1.8051	1.14967	1.78587	1.75537	1.2139
Mus_musculus_newGene_12040	0.370306	0.408873	0.34525	0.528784	0.695333	0.550008	0.542448	0.627651	0.400483	0.283907	0.517822	0.895139	0.686274	0.864253	0.391102	0.393018	0.484929	0.622396	0.772725	0.403901	0.437474	0.323965	0.583655	0.625682
Mus_musculus_newGene_12041	0.147417	0	0	0.118172	0	0	0	0	0	0	0	0	0	0.11084	0	0	0	0	0	0	0	0	0	0
Mus_musculus_newGene_12042	0.924998	0.33836	0.487072	0.4159	0.349975	0.207672	0.367187	0.461922	0.065618	0.203928	0.270163	0.429617	0.370538	0.41572	0.534687	0.605361	0.293366	0.324587	0.271758	0.138013	0.408342	0.190111	0.21014	0.191231
Mus_musculus_newGene_12043	1.00619	1.33427	0.900765	1.1324	1.11766	1.12624	0.804312	0.535723	1.4389	0.996471	1.14984	1.11787	0.9507	1.20637	1.13702	0.695072	1.13752	1.05199	0.607246	0.729945	0.538396	1.02659	1.17526	1.11618
Mus_musculus_newGene_12044	5.33473	5.06421	3.95204	4.94137	5.2062	5.28776	4.38927	4.2849	4.32404	4.33986	5.30432	4.58956	5.04372	4.17444	4.51807	4.79264	4.70373	4.4879	4.35377	5.74589	4.73858	4.52152	5.601	5.58382
Mus_musculus_newGene_12045	0.253316	0.294198	1.81666	0.261098	0.283313	2.27713	0.159333	2.03901	0.174909	1.4257	0.237114	0.331332	0.2623	0.312377	0.479417	0.517361	0.176763	0.232259	0.402153	0.321429	0.360808	1.88717	0.161552	0.109939
Mus_musculus_newGene_12046	4.29644	2.06399	2.67261	3.25787	3.54263	2.42095	3.01619	1.71445	3.45148	1.97217	2.48235	2.60528	2.44037	2.45915	3.12995	3.20949	2.46974	3.61035	3.60404	4.05158	3.65182	1.36803	3.15073	2.73938
Mus_musculus_newGene_12047	0	0	0	0	0	0	0	0	0	0	0	0	0	0	0.264107	0	0	0	0	0	0	0	0	0
Mus_musculus_newGene_12048	0.076076	0	0	0.149205	0.073979	0.012912	0.071974	0.133155	0.089991	0	0.077639	0.19682	0.210336	0	0.13415	0.104509	0.382868	0.330431	0.258692	0.256964	0	0.136979	0.047913	0.313963
Mus_musculus_newGene_12049	0	0	0	0.103	0	0	0	0	0	0	0	0	0	0	0	0	0	0	0.299464	0	0	0	0	0
Mus_musculus_newGene_12050	2.16515	1.64958	3.03538	1.39348	2.11375	2.45991	2.0292	2.40502	1.94363	2.28581	2.67518	1.60401	1.68967	1.68047	2.15059	2.07932	1.32026	1.81468	2.52755	2.01648	2.04161	2.17132	1.89844	2.09534
Mus_musculus_newGene_12051	0.032506	0	0	0.025743	0	0	0	0.052173	0	0	0	0.24184	0.07069	0.095584	0	0	0	0	0	0.044061	0	0	0	0
Mus_musculus_newGene_12052	0.371077	0.230311	0.361155	0.346604	0.417885	0.440951	0.38399	0.201454	0.224286	0.312403	0.181247	0.483383	0.315692	0.371928	0.213321	0.24827	0.226531	0.379045	0.369606	0.467919	0.299294	0.221577	0.327627	0.385884
Mus_musculus_newGene_12054	0	0	0	0	0.09954	0	0	0	0.127834	0	0	0	0	0	0	0	0	0	0	0	0	0.055834	0	0
Mus_musculus_newGene_12057	0.325736	0.360461	0.132181	0.209044	0.298622	0.243667	0.294176	0.325142	0.377846	0.353493	0.081972	0.269158	0.154084	0.317359	0.429648	0.47641	0.052572	0.374603	0.786953	0.405675	0.225103	0.296119	0.419982	0.193974
Mus_musculus_newGene_12058	0.764358	0.5869	1.2846	1.11024	1.06563	0.998507	0.580783	0.284111	0.204001	0.45188	0.466497	1.0698	0.579125	0.658384	0.789435	0.307757	0.960272	0.681816	1.44731	0.611875	0.785234	0.977052	0.908924	0.562394
Mus_musculus_newGene_12059	1.29801	1.33428	1.40001	0.728988	0.652643	0.741694	1.87975	0.117655	0.418531	0.645645	0.867937	0	0.681487	1.46167	0.878132	0.656652	1.03859	1.39564	1.39506	0.447759	0.99949	0.933318	0.680365	0.528522
Mus_musculus_newGene_12060	0.331153	0	0.402554	0.261086	0.26267	0	0	0	0	0.163397	0.234969	0	0	0	0.228929	0	0.076286	0	0	0.180061	0.268671	0.107612	0	0
Mus_musculus_newGene_12061	0.317228	0.609096	0.078659	0.264763	0.130565	0.071398	0.195194	0.113024	0.262099	0.048664	0.234358	0.098711	0.11595	0.250432	0.410518	0.364313	0.381129	0.58226	0.448162	0.263539	0.252405	0	0.241783	0.166555
Mus_musculus_newGene_12062	0.202853	0	0	0	0	0	0.053351	0	0.088861	0	0	0	0	0.029081	0	0	0.038626	0	0.105967	0	0	0.073103	0	0
Mus_musculus_newGene_12063	0.040115	0.089607	0	0	0.032155	0.057536	0.105146	0.099258	0.133964	0.029167	0.236613	0.058097	0	0.112937	0.023946	0.11984	0.05184	0.073194	0.082906	0.048383	0.12257	0.058124	0.091378	0.105589
Mus_musculus_newGene_12065	0	0	0	0	0	0	0	0	0	0	0	0	0	0.11084	0	0	0	0	0	0	0	0	0	0
Mus_musculus_newGene_12066	0.057132	0	0	0	0	0	0	0	0.049102	0.049582	0.045885	0	0	0.055219	0	0	0	0	0	0	0	0	0	0
Mus_musculus_newGene_12067	0.649576	0.142034	0.44063	0.451688	1.04768	0.603824	1.35306	0.73219	0.676751	0.290672	0.353078	0.37349	0.425031	0.391761	0.455627	0.685355	0.559122	0.527011	0.579504	0.518763	0.446406	0.260975	0.296971	0.275936
Mus_musculus_newGene_12068	0.109804	0	0	0	0	0	0	0	0	0	0	0	0.06842	0	0	0	0	0	0	0.130715	0	0.140341	0	0
Mus_musculus_newGene_1207	0	0	0	0.173379	0.054415	0	0	0	0	0	0	0	0.33908	0	0.134922	0	0	0	0	0	0	0	0	0
Mus_musculus_newGene_12073	0.881795	0.533234	0.605107	0.828587	0.655023	0.268369	0.290251	0.447898	0.298446	0.508543	0.668533	0.554993	0.544583	0.599356	0.939131	0.450207	0.467136	0.494286	1.27859	0.628239	0.522655	0.372196	0.477794	0.338757
Mus_musculus_newGene_12074	0	0.084519	0.049724	0.197058	0	0.077833	0	0	0.069321	0	0	0.117675	0.18014	0.223927	0	0	0.140822	0.240581	0	0.075712	0.111784	0	0	0.119856
Mus_musculus_newGene_12075	0	0	0	0	0.114848	0	0	0	0	0	0	0.19583	0	0.201927	0.014004	0	0	0	0	0.339163	0	0	0	0.426906
Mus_musculus_newGene_12077	0.396107	0.172361	0.163904	0	0.286646	0.374067	0	0	0	0	0.061928	0.29531	0.194496	0	0	0	0	0	0	0	0.29812	0.270298	0.264003	0.104474
Mus_musculus_newGene_12078	0.124657	0.024941	0.070141	0.253824	0.167688	0.188025	0.318185	0	0.148721	0.13421	0	0.092847	0.205519	0.137577	0.227906	0.164787	0.162681	0.086425	0	0	0.028812	0.071575	0.079793	0
Mus_musculus_newGene_12082	0.409203	0.024803	0.204269	0.257902	0.132177	0.113995	0.407467	0.158725	0.161747	0.106913	0.02248	0.247452	0.15583	0.305101	0.200124	0.158977	0.156993	0.262129	0.088917	0.129752	0.160193	0.230094	0.058254	0.107873
Mus_musculus_newGene_12083	0	0	0.242181	0	0	0	0	0	0	0	0	0	0	0	0.049953	0	0	0	0.069182	0	0	0	0	0.075555
Mus_musculus_newGene_12085	0.188354	0	0.115342	0.216162	0.186843	0.183105	0.040529	0	0	0	0	0	0.075077	0.23738	0	0.101277	0.254105	0.193278	0	0	0.044028	0	0.158275	0.151622
Mus_musculus_newGene_1209	1.376	1.18088	1.41071	1.27671	1.80987	1.52409	1.23287	1.32157	1.13882	1.40451	1.28978	1.4863	1.32094	1.29167	1.18031	1.62322	1.11684	1.6496	1.99847	1.68752	1.43927	1.15405	1.69534	1.46398
Mus_musculus_newGene_12093	0	0	0.174303	0	0	0	0	0	0	0	0	0	0	0	0	0	0	0	0	0	0	0	0	0
Mus_musculus_newGene_12094	0.269452	0	0	0	0	0	0	0	0	0	0	0	0	0	0	0	0	0	0	0	0	0	0	0
Mus_musculus_newGene_12095	0	0	0	0.042429	0	0	0.169751	0	0.044942	0.105574	0	0.079164	0	0	0	0	0.134292	0.086625	0	0	0	0.070218	0	0
Mus_musculus_newGene_12096	0	0	0	0	0.108054	0	0	0	0	0	0	0	0	0	0	0	0	0	0	0	0	0	0	0
Mus_musculus_newGene_12097	0.313429	0.191659	0.139802	0.24463	0.599242	0.210769	0	0.097599	0.22576	0.04714	0.104811	0.239734	0.256351	0.331484	0.30083	0.320951	0.183505	0.335326	0.155122	0.36226	0.132251	0.220668	0.128765	0.297453
Mus_musculus_newGene_12099	0	0	0	0	0.108237	0	0.099232	0.040211	0	0.105872	0	0	0	0	0	0.122213	0	0	0.201026	0.154559	0	0	0	0
Mus_musculus_newGene_121	0	0	0	0	0.108054	0	0	0	0	0.090084	0	0	0	0	0	0	0	0	0	0	0	0	0	0
Mus_musculus_newGene_12100	0	0	0	0	0	0	0	0	0	0	0	0	0	0	0.14604	0	0	0	0	0.090059	0	0	0	0
Mus_musculus_newGene_12102	0.031879	0.133555	0	0.183597	0.267011	0	0.025025	0.027607	0.088602	0.129558	0.149431	0	0.227919	0.077332	0.071726	0.065968	0.140033	0.046366	0.128224	0.049932	0.168915	0	0.057239	0.125813
Mus_musculus_newGene_12103	0	0	0	0	0	0	0	0	0	0	0.11592	0	0	0	0	0	0	0	0.32418	0	0	0	0	0
Mus_musculus_newGene_12104	0	0.295822	0	0.177427	0.108783	0.262206	0.535882	0.353461	0.231916	0.193315	0.249997	0.311929	0	0.267402	0.282061	0	0.191433	0.30958	0	0	0.122194	0.129312	0.089743	0.866834
Mus_musculus_newGene_12106	0	0	0	0	0.219224	0	0	0	0	0.109751	0	0	0	0	0	0	0	0	0.380951	0	0	0.07562	0	0
Mus_musculus_newGene_12108	0	0	0	0	0	0	0	0	0	0.122732	0	0.112986	0	0	0	0	0	0.204555	0	0	0	0	0	0
Mus_musculus_newGene_12109	1.67603	0.886395	1.74378	1.15853	1.73792	1.42198	1.11363	0.883811	1.37124	1.60078	1.0753	1.27753	1.26625	1.21476	1.94861	1.73426	0.969035	1.28988	1.4517	1.91946	1.18664	1.52104	1.75665	1.74497
Mus_musculus_newGene_12110	0.14002	0.180503	0.145283	0.209856	0.166263	0.258824	0.215574	0.143385	0.263696	0.235695	0.33483	0.045695	0.160969	0.091303	0.206436	0.077987	0.1667	0.246485	0.344439	0.096125	0.194291	0.178117	0.286379	0.054695
Mus_musculus_newGene_12111	0.136428	0.116715	0.053256	0.213737	0.084797	0.07943	0.120861	0.12532	0.219308	0.026619	0.146467	0.016836	0.129055	0.175068	0.077284	0.040959	0.299387	0.278763	0.045916	0.157767	0.026196	0.149179	0.278979	0.180871
Mus_musculus_newGene_12114	0	0	0	0	0	0	0	0	0	0	0	0	0	0	0.20609	0	0	0	0	0	0	0	0	0
Mus_musculus_newGene_12115	0.746955	0.354907	0.41733	0.401688	0.608326	0.495343	0.500695	0.116766	0.446598	0.424003	0.398962	0.615984	0.626947	0.341576	0.504339	0.448403	0.304988	0.668571	0.643231	0.447962	0.60693	0.378395	0.585338	0.560918
Mus_musculus_newGene_12116	0	0	0	0	0	0	0	0	0	0.137246	0	0	0	0	0	0	0.076761	0	0	0	0	0	0	0
Mus_musculus_newGene_12119	0.537016	0.332924	0.241528	0.596342	0.332546	0.228159	0.102426	0.446312	0.280514	0.153785	0.389461	0.127819	0.257972	0.389053	0.386407	0.28882	0.387173	0.204953	0.396227	0.210247	0.378361	0.465869	0.309323	0.4135
Mus_musculus_newGene_1212	0.05631	0.147284	0	0	0.115151	0	0.110858	0.1843	0.103791	0.187782	0.087092	0	0.049634	0.026361	0	0	0.027971	0.099121	0	0.037897	0	0.20292	0	0.072588
Mus_musculus_newGene_12120	0	0	0	0	0	0	0	0	0	0	0	0.206471	0	0	0	0	0	0	0	0	0	0	0	0
Mus_musculus_newGene_12121	0.45031	0.282596	0.616762	0.36034	0.513078	0.559824	0.565691	0.245605	0.286908	0.159872	0.607498	0.366314	0.801916	0.360338	0.393803	0.350651	0.216143	0.689266	1.21324	0.248457	0.083982	0.27372	0.347822	1.04033
Mus_musculus_newGene_12122	0.444604	0.507007	0.152871	0	0.581086	0.555824	0.116204	0.173309	0.387707	0.27825	0.340572	0.44368	0.220898	0.376331	0.307646	0.679135	0.521275	0.351457	0.392281	0.322599	0.022537	0.437571	0.130671	0.374966
Mus_musculus_newGene_12123	0.511257	0	0.667305	0	0	0.049429	0.338365	0.073331	0.095019	0	0.279229	0.137068	0.148626	0.22185	0	0.071689	0.300923	0.271464	0.125113	0.678665	0.960526	0.400291	0.33863	0.080736
Mus_musculus_newGene_12124	7.09613	3.95917	6.7012	7.08838	7.43436	7.18209	6.07417	5.15132	3.69256	6.00263	4.04457	5.51408	4.28491	4.49925	6.9812	6.16241	4.72085	6.27248	7.30771	7.93743	4.98322	5.01461	4.12633	3.98828
Mus_musculus_newGene_12125	4.80892	2.16552	4.0527	3.8217	4.63962	4.75821	4.65604	4.58607	2.72813	3.96741	3.56508	5.10812	3.48615	4.27452	5.11784	4.17451	3.45406	3.75865	4.41934	5.48923	3.03861	4.51506	3.90352	3.4275
Mus_musculus_newGene_12126	0.571807	0.286361	0.752862	0.75418	0.996494	0.841043	0.875854	0.926153	1.03846	0.532754	0.603253	0.707861	0.663631	0.368777	0.632534	0.719735	0.718934	0.63072	1.07254	0.759219	1.07304	0.430638	0.711598	0.863617
Mus_musculus_newGene_12127	1.22616	1.54897	0.816482	1.06475	1.03411	0.80589	0.954844	0.890826	1.01326	1.06538	1.07047	1.81351	1.92823	1.5809	1.12762	0.911413	1.9577	1.11208	1.68978	0.740266	0.738566	1.04104	0.945395	0.751654
Mus_musculus_newGene_12128	0	0	0	0	0	0	0	0	0.174801	0	0	0	0	0	0	0	0	0.046795	0	0	0	0	0	0
Mus_musculus_newGene_12129	0.154784	0	0	0	0	0	0.139846	0	0.104367	0.052113	0.190855	0.157632	0.132322	0.170197	0	0.43971	0	0	0.081572	0.135926	0	0.043421	0.134003	0
Mus_musculus_newGene_1213	0.175632	0	0.068744	0	0.033291	0.1396	0.224985	0.095234	0	0.29308	0	0.103533	0	0	0.068516	0.059807	0.246932	0.184118	0.013469	0	0	0.024618	0.116531	0
Mus_musculus_newGene_12130	0	0	0	0	0	0	0	0	0	0	0	0.112986	0	0	0	0	0	0	0	0	0	0	0	0
Mus_musculus_newGene_12131	0	0	0	0	0	0	0	0	0	0	0.12236	0	0	0	0	0	0	0.066871	0	0	0	0	0	0
Mus_musculus_newGene_12133	0.840215	0.770975	1.17031	1.25693	0.99624	0.933726	0.988855	0.389984	0.657591	0.630451	0.557087	0.868522	1.04047	0.807262	1.32252	1.11295	0.589976	0.727922	1.52274	1.17796	0.260962	0.815258	0.532187	0.630558
Mus_musculus_newGene_12134	1.8792	2.81778	1.52134	2.28387	2.18659	2.59444	3.18302	1.56921	2.05808	2.10432	3.01758	1.67067	2.85697	2.00624	1.86682	2.18791	2.64029	2.98582	3.32266	1.76282	3.2305	2.33035	1.68511	2.49305
Mus_musculus_newGene_12135	1.04925	1.61917	1.48075	2.31466	2.80928	2.41264	2.02485	1.49848	2.09059	2.08317	2.02126	2.23884	2.15751	2.17529	2.19591	1.63474	1.7684	1.47957	1.42443	2.55242	2.77344	2.42588	1.49978	2.63992
Mus_musculus_newGene_12137	0.140106	0.144649	0.239754	0.2517	0.297163	0.255267	0.072499	0.169321	0.071584	0.108613	0.347759	0.209217	0.144663	0.14929	0.25848	0.225788	0.119998	0.136192	0.22439	0.275262	0	0.258016	0.171859	0.287387
Mus_musculus_newGene_12138	1.21615	0.950906	1.03084	0.769132	1.30427	1.02753	0.291948	0.520983	0.66214	0.554309	0.792316	1.19776	0.606078	0.433221	0.669103	0.688766	0.443652	0.888635	0.660075	0.999587	1.14524	0.553409	0.709671	0.530446
Mus_musculus_newGene_12139	0	0	0	0	0.037422	0.092474	0	0	0	0	0	0	0.078263	0.142617	0.227125	0.111278	0.171497	0.050627	0.127217	0	0.143252	0.154094	0	0
Mus_musculus_newGene_1214	0	0	0	0	0.066376	0	0	0	0	0	0	0	0	0.11084	0	0	0	0	0	0	0	0	0.069237	0
Mus_musculus_newGene_12140	0.458925	0.44059	0.43749	0.548567	0.644443	0.545634	0.543518	0.710386	0.631707	0.434019	0.681444	0.538346	0.563497	0.685633	0.594666	0.537522	0.589347	0.598782	0.490394	0.689598	0.419116	0.416232	0.663716	0.578451
Mus_musculus_newGene_12141	1.26884	1.07845	0.979585	1.66206	1.38106	1.36595	0.55884	0.759352	1.41461	0.7096	1.01122	1.16939	1.413	1.06228	1.01902	1.1372	0.988363	0.781951	1.13965	1.15857	0.886165	0.928208	0.786377	0.676447
Mus_musculus_newGene_12142	0	0.119025	0.10579	0.027216	0.038253	0	0	0.032736	0	0.046812	0.06903	0	0.136813	0	0	0.175044	0	0.042896	0	0.168631	0.119019	0	0	0.114663
Mus_musculus_newGene_12145	0	0.180605	0.049239	0.095967	0.126845	0.202867	0.089555	0	0.047435	0	0	0.14629	0.094643	0	0	0.078141	0	0	0	0	0.148159	0	0.026793	0.058012
Mus_musculus_newGene_12146	0.669694	0.661646	0.540613	0.553601	0.575683	0.997339	0.906766	0.980871	0.459496	0.672653	0.957776	0.610397	0.725705	0.731542	0.448344	0.729774	0.857687	1.3404	0.897771	1.05589	0.607625	0.411012	0.749783	0.894278
Mus_musculus_newGene_12149	0	0	0	0.166287	0.200145	0.094273	0.171893	0	0.133827	0	0.080646	0	0.055884	0.153092	0	0.181698	0.070762	0.10977	0	0.104968	0.086605	0	0.042249	0.306169
Mus_musculus_newGene_1215	0	0	0	0.047849	0.038557	0	0	0	0	0	0	0	0	0.11084	0	0	0	0	0.124965	0	0	0	0	0
Mus_musculus_newGene_12150	0	0.102451	0	0	0.183815	0	0	0	0	0.085348	0	0	0	0	0	0	0.08795	0.036582	0	0	0	0	0	0
Mus_musculus_newGene_12153	0	0	0	0	0	0	0	0	0	0	0	0	0	0	0	0	0	0	0.200154	0	0	0	0	0
Mus_musculus_newGene_12154	0	0	0	0	0	0	0	0	0	0	0	0.112986	0	0	0	0	0	0	0	0	0	0	0	0
Mus_musculus_newGene_12157	0	0	0	0	0	0	0.095461	0	0.179874	0	0	0	0	0	0.171079	0	0	0.136318	0	0	0.103711	0	0	0.063699
Mus_musculus_newGene_12158	0	0	0	0	0	0	0	0	0	0	0	0	0	0	0	0	0	0	0.316951	0	0	0	0	0
Mus_musculus_newGene_12159	0.162438	0.203054	0.089975	0.300885	0.173685	0	0.389344	0	0.204626	0.168473	0.573208	0.20781	0.178532	0.164131	0.07842	0.248385	0.178832	0	0.388576	0	0.126159	0.260178	0.337378	0.359021
Mus_musculus_newGene_1216	0	0	0	0	0	0.059971	0.156374	0	0	0	0.095853	0	0	0	0	0	0	0	0	0	0	0	0	0
Mus_musculus_newGene_12160	0.85932	0.734206	0.541523	0.395865	0.604836	0.63414	0.225054	0.580661	0.878596	0.639237	0.320105	0.426785	0.415794	0.17691	0.45088	0.576316	0.588554	0.749455	0.069486	0.440075	0.655152	0.378069	0.158072	0.75514
Mus_musculus_newGene_12161	0.888627	1.04084	0.746141	0.996	1.48334	1.5084	0.965777	1.58861	1.1803	1.09509	1.58209	0.746565	1.36986	1.34525	1.1397	1.47347	0.841633	1.40967	1.28881	1.18228	1.50208	1.33127	1.45562	1.33411
Mus_musculus_newGene_12162	0.255255	0.331396	0.299652	0.475228	0.410695	0.378223	0.23608	0.342247	0.323235	0.50428	0.300405	0.167315	0.241264	0.461403	0.30345	0.291903	0.358768	0.353369	0.351607	0.454024	0.388943	0.422734	0.369886	0.147449
Mus_musculus_newGene_12166	0	0	0	0	0.181095	0	0	0	0	0	0	0.069748	0	0	0.087502	0.071787	0	0	0	0	0	0	0	0
Mus_musculus_newGene_12167	0	0.17596	0	0	0	0	0	0	0	0	0	0	0	0	0.201391	0	0	0	0	0	0	0	0	0
Mus_musculus_newGene_12168	0.21074	0	0.192245	0.141392	0.090992	0	0.164267	0.142496	0.157412	0.208695	0.262883	0.158881	0.127932	0.045622	0	0.174006	0.16391	0.171526	0.239531	0.05786	0.032592	0.24729	0.135724	0
Mus_musculus_newGene_1217	0	0	0.347737	0.08874	0.384002	0.282209	0	0.224499	0.129451	0	0.225046	0.177675	0.089071	0.382481	0.609784	0.269148	0.132939	0.319675	0.300793	0	0.148592	0.090981	0.051715	0.070099
Mus_musculus_newGene_12170	44.9351	44.6756	48.6104	54.8484	59.254	63.3195	37.5525	40.8539	45.5783	49.9614	48.0698	53.5559	60.3925	50.5795	53.3719	52.3854	52.7144	57.5743	43.0123	56.6837	49.7074	42.8006	47.7255	51.9309
Mus_musculus_newGene_12173	0	0	0	0	0	0	0	0	0	0	0	0.112986	0	0	0	0	0	0	0	0	0	0	0	0
Mus_musculus_newGene_12174	0	0	0	0	0	0	0	0	0	0	0	0	0	0	0	0.208856	0	0	0	0	0	0	0	0
Mus_musculus_newGene_12175	0	0	0	0	0	0	0	0	0	0	0	0.101671	0	0.123066	0.059374	0.049675	0	0	0	0	0	0	0	0
Mus_musculus_newGene_12181	0	0	0	0	0	0	0	0	0	0	0	0	0	0	0	0	0	0	0	0	0.258624	0	0	0
Mus_musculus_newGene_12182	0	0	0	0	0	0	0	0	0	0	0.058387	0	0	0	0	0	0	0	0	0	0	0	0.193386	0
Mus_musculus_newGene_12183	0.070904	0	0	0	0.207921	0.152245	0	0	0	0	0.184405	0	0.052024	0.129985	0.066511	0	0	0.152133	0.309747	0	0	0.049195	0.08829	0
Mus_musculus_newGene_12184	0.070174	0	0.274378	0.144552	0.195508	0.23012	0.293644	0	0.226446	0	0	0.038166	0	0.13234	0	0	0.074828	0.111251	0.365183	0.343182	0.172681	0	0.079916	0
Mus_musculus_newGene_12186	0.068594	0	0.128556	0.051906	0.089394	0.014709	0.191393	0.020579	0.039706	0.11378	0.035124	0.096902	0.116043	0	0.180086	0.138158	0.051606	0.057795	0.167798	0.300363	0.109893	0.143032	0.161334	0
Mus_musculus_newGene_12187	0	0	0	0	0.044539	0	0	0	0.16945	0	0	0	0	0.027999	0	0	0.0755	0.029276	0	0	0	0.059581	0.077516	0
Mus_musculus_newGene_12188	0.192032	0	0.084973	0	0	0.013705	0	0	0	0.069307	0	0	0	0	0.028956	0	0.04634	0.03639	0.037803	0.117415	0	0	0	0.050869
Mus_musculus_newGene_12189	0.05567	0.083824	0	0.399681	0.092421	0.115245	0.297007	0	0.114634	0.075811	0.066591	0.068689	0.088808	0.16252	0.113628	0.069319	0.125898	0.102743	0.209321	0.338644	0	0.143258	0.298195	0.064276
Mus_musculus_newGene_12191	0	0	0	0	0	0	0	0	0	0	0	0	0.168709	0	0	0	0.088761	0	0	0.069313	0.293989	0	0	0
Mus_musculus_newGene_12192	0.712044	0.43104	0.940505	0.968108	0.830378	0.768518	0.486934	0.337482	0.364801	0.836718	0.345979	1.00832	0.653221	0.291705	0.622226	0.861823	0.352076	0.964122	0.573715	0.685414	0.608519	0.703034	0.65186	0.732558
Mus_musculus_newGene_12193	0.403028	0.245611	0.116411	0.259674	0.353829	0.404152	0.343741	0.236603	0.289492	0.180963	0.196668	0.225623	0	0.239684	0.66578	0.194076	0.296966	0.140586	0.320653	0	0.287518	0	0.392652	0.32976
Mus_musculus_newGene_12195	0.778097	0.422827	0.41736	0.66069	0.476434	0.828528	1.00406	0.57884	0.460024	0.706284	0.521744	0.473819	0.937298	0.455918	0.518966	0.648816	0.326689	0.577259	0.617514	0.777245	0.904686	0.23298	0.599762	0.551399
Mus_musculus_newGene_12196	2.76418	2.26945	2.26462	1.931	2.96216	2.62353	2.35347	1.50405	1.53628	2.23825	1.94916	2.36647	1.94257	2.56413	2.39503	2.06775	2.33923	2.57579	2.812	2.89563	2.25458	2.50047	1.35671	1.71338
Mus_musculus_newGene_12198	0.297966	0.174032	0.283447	0.255365	0.226749	0.270907	0.310043	0.261177	0.291927	0.299872	0.188585	0.343699	0.306002	0.300034	0.234014	0.34368	0.334145	0.305043	0.356395	0.455674	0.312237	0.260025	0.197867	0.193827
Mus_musculus_newGene_12199	0	0	0	0	0.114403	0	0	0	0	0	0	0	0.052773	0	0	0.021333	0	0.053821	0	0	0	0	0	0
Mus_musculus_newGene_12200	0.584044	0.05636	0.340672	0.312952	0.304202	0.200723	0.103041	0.209184	0.242184	0.213941	0.218089	0.267062	0.369627	0.116905	0.301186	0.123542	0.216169	0.477885	0.146068	0.174202	0.407184	0.173366	0.1106	0.095234
Mus_musculus_newGene_12202	0	0	0	0.099924	0	0	0.11086	0	0	0	0	0	0	0	0	0	0	0	0	0	0	0	0	0.052372
Mus_musculus_newGene_12203	0	0	0	0.170369	0	0	0	0	0	0	0	0	0	0	0.042598	0	0	0.055483	0	0	0	0.092889	0	0
Mus_musculus_newGene_12204	0.280104	0.109103	0.305884	0.42062	5.53938	0.523381	0.298391	0.236529	0.308488	0.328583	0.083806	0.440004	0.211629	0.442684	6.54261	0.294636	6.20227	0.203163	0.279806	0.36992	0.28319	0.181205	0.382849	0.406913
Mus_musculus_newGene_12206	0.100749	0.200073	0.155178	0.356193	0.181481	0.235279	0.076405	0.095054	0	0	0	0	0.076584	0.080497	0.187837	0.094566	0	0.162018	0.125045	0.185864	0	0.11832	0	0.054817
Mus_musculus_newGene_12208	1.96518	1.38019	0.912674	2.45991	1.52635	1.60594	2.21348	1.37491	1.03411	1.08159	1.115	1.43226	1.22294	1.46494	2.34457	1.72865	1.53035	2.03737	1.78589	1.43664	1.59195	1.20835	1.37096	1.14716
Mus_musculus_newGene_12209	0.638794	0.35544	0.230307	0.3654	0.376028	0.677257	0.379694	0.257374	0.506464	0.151833	0.27273	0.164387	0.196758	0.173287	0.499848	0.199623	0.36587	0.543681	0.15804	0.18461	0.467208	0.436222	0.298098	0.173561
Mus_musculus_newGene_1221	0.140901	0	0.169703	0	0.037032	0.175383	0	0	0.05651	0.174967	0.069359	0	0.030336	0	0.104496	0.125449	0	0.10398	0.156442	0.064339	0.065162	0.099082	0	0.04174
Mus_musculus_newGene_12210	0	0	0	0	0	0	0.186185	0	0	0	0	0	0	0	0	0	0	0	0	0	0	0	0.257935	0
Mus_musculus_newGene_12212	0	0.233514	0	0	0	0	0	0	0	0	0	0	0	0	0	0	0	0	0	0	0	0	0	0
Mus_musculus_newGene_12213	0	0	0	0	0.056387	0	0.088256	0	0	0.165629	0	0.034554	0.109222	0	0.064528	0	0.164369	0.127336	0	0	0	0	0	0.112872
Mus_musculus_newGene_12218	0.534351	0.616777	0.552554	0.443739	0.331499	0.236276	0.614895	0.391799	0.192305	0.496972	0.546775	0.425279	0.26577	0.526911	0.871422	0.116422	0.419654	0.440298	0.341435	0.494898	0.405074	0.689929	0.572741	0.425848
Mus_musculus_newGene_12219	0.483241	0.469818	0.605666	0.476174	0.807925	0.589271	0.69714	0.622928	0.436518	0.416414	0.573957	0.429833	0.400747	0.336737	0.387353	0.45687	0.437956	0.676177	0.641215	0.62404	0.527687	0.425999	0.51002	0.499604
Mus_musculus_newGene_12220	0	0.215163	0	0	0.276544	0	0	0	0	0	0	0	0	0	0	0	0	0	0	0	0	0	0	0
Mus_musculus_newGene_12221	0	0	0	0	0	0	0	0	0	0	0	0	0	0.11084	0	0	0	0	0	0	0	0	0	0
Mus_musculus_newGene_12223	0	0.164299	0	0.5957	0	0	0	0	0	0	0.093884	0.117231	0	0	0	0	0	0	0	0	0	0	0	0
Mus_musculus_newGene_12224	0	0.133299	0.250859	0.020476	0	0	0	0	0.298655	0	0.08257	0.152408	0.296393	0.126075	0.200712	0.30223	0.114117	0.081837	0.109179	0.069924	0.064588	0.275937	0.223547	0.176629
Mus_musculus_newGene_12225	2.7561	2.36754	2.4716	2.73739	2.409	2.77636	3.12867	2.21121	2.95373	2.85029	2.61056	2.73073	3.3433	2.2794	2.76597	2.91579	2.18438	3.06122	3.25453	2.01634	2.36853	3.9505	2.35914	2.68236
Mus_musculus_newGene_12226	17.7884	18.0469	16.0446	19.2611	20.7325	21.0752	17.5764	16.3529	16.4944	16.4911	17.6694	15.7635	16.4792	19.5863	17.5544	19.4565	16.387	18.9114	16.365	16.3935	14.5376	16.2813	16.3195	17.7306
Mus_musculus_newGene_12227	0.1159	0.030001	0.154022	0.128491	0.030879	0.101205	0.157639	0.135761	0.0938	0.168959	0.008918	0.222448	0.046389	0.063935	0.187408	0.176238	0.095708	0.240397	0.260671	0.178571	0.107904	0.149043	0.235318	0.176162
Mus_musculus_newGene_12228	0.08739	0.324862	0	0.259664	0	0	0.042033	0	0.130069	0	0.12236	0	0.095216	0	0	0.09481	0	0.160771	0	0	0.100224	0	0	0
Mus_musculus_newGene_12229	0	0	0	0	0	0	0	0	0	0	0	0	0	0	0	0	0	0	0	0.130715	0	0	0	0
Mus_musculus_newGene_12231	0	0.131823	0	0.056066	0	0	0.279484	0	0.073166	0	0	0	0.026477	0	0	0	0.035424	0.196067	0.123259	0.031468	0	0	0	0
Mus_musculus_newGene_12232	0.145065	0	0.286683	0.07099	0.342961	0.250902	0.243699	0.293978	0.328894	0.034469	0.066144	0.178735	0.185934	0.043829	0.087904	0.085196	0.296271	0.183671	0.062258	0	0.325335	0.131099	0.064793	0.235869
Mus_musculus_newGene_12233	0.045593	0.048906	0	0	0	0	0	0	0	0.052711	0	0.152692	0.213674	0	0.039985	0.016328	0	0	0.06041	0.086534	0	0	0.082492	0.04416
Mus_musculus_newGene_12234	0	0	0	0	0	0.103632	0.110885	0	0	0	0	0	0	0	0	0	0	0	0	0	0	0	0	0
Mus_musculus_newGene_12235	5.67605	4.35168	4.07447	4.75247	4.94419	6.57004	6.20727	5.21048	5.27976	5.23028	5.67062	4.24182	4.46701	5.03983	5.46539	5.37317	3.26494	4.93562	4.40229	6.0456	5.54831	4.67943	4.73403	4.65596
Mus_musculus_newGene_12236	0.087225	0.061898	0.028035	0.526557	0.043454	0.09396	0.404187	0.040844	0.076029	0.097453	0.031568	0.026193	0.064937	0.072028	0.121401	0.099583	0.043286	0.056666	0.025696	0.056239	0.216912	0.533747	0.072593	0.04196
Mus_musculus_newGene_12238	0	0	0	0	0	0.468988	0	0	0	0	0	0.034338	0	0	0	0	0	0	0	0	0	0	0	0
Mus_musculus_newGene_12239	0	0	0.105334	0	0.069216	0	0	0	0	0	0	0	0	0.167245	0	0	0	0	0	0	0	0	0	0.163215
Mus_musculus_newGene_1224	0	0	0	0.129822	0.085305	0	0	0	0	0	0.221081	0	0.052715	0	0	0	0.16583	0.206628	0	0	0	0.055503	0	0.224894
Mus_musculus_newGene_12241	0	0	0	0	0	0.239323	0	0	0	0	0	0	0	0	0	0	0	0	0	0	0	0	0	0
Mus_musculus_newGene_12243	0.41694	0.254021	0.493974	0.214687	0.464765	0.302843	0.432164	0.393675	0.578144	0.652388	0.453609	0.403764	0.550849	0.38521	0.411412	0.441201	0.429263	0.372491	0.808626	0.557846	0.321329	0.67017	0.68871	0.629346
Mus_musculus_newGene_12245	0.09861	0	0	0	0	0.311266	0	0	0	0	0	0	0.115445	0	0	0	0.124148	0	0	0	0	0.071171	0	0
Mus_musculus_newGene_12246	0	0.155999	0.09677	0	0	0	0	0	0	0.072058	0	0.19618	0	0	0	0	0	0	0	0	0	0.22738	0	0
Mus_musculus_newGene_12247	0	0	0	0	0.222496	0	0.085495	0	0	0.201609	0.196279	0.255016	0	0	0	0	0	0	0	0	0	0	0	0
Mus_musculus_newGene_12248	0	0.128461	0	0	0	0.09092	0	0	0	0	0	0	0	0	0	0	0	0	0	0	0.177967	0	0	0
Mus_musculus_newGene_1225	0	0	0	0	0	0	0	0	0	0.389205	0	0	0	0	0	0	0	0	0	0	0	0	0	0
Mus_musculus_newGene_12251	0	0.368049	0	0	0	0	0	0	0	0.035187	0	0.325851	0.120085	0	0	0.053986	0	0	0	0	0	0.075759	0	0
Mus_musculus_newGene_12255	0.461929	0.556984	0.595125	0.703301	0.328207	0.380098	0.42467	0.274824	0.250007	0.40172	0.269297	0.433128	0.535583	0.431704	0.562853	0.484906	0.36747	0.470455	0.737889	0.481015	0.369287	0.444791	0.511605	0.155473
Mus_musculus_newGene_12256	0	0.103362	0.243505	0.351599	0	0.281381	0.23658	0.026651	0.264542	0.18307	0.196527	0.18226	0.246286	0	0.163706	0.324726	0.158405	0.298249	0	0.137287	0.194235	0.077091	0.213931	0.224591
Mus_musculus_newGene_12257	0.112018	0.429015	0.108049	0	0.109969	0.1221	0.076725	0	0.072101	0.077651	0.253464	0.229539	0.779852	0.417076	0.082483	0.109461	0.109788	0.226321	0.093417	0	0.124108	0.078526	0.066378	0.203668
Mus_musculus_newGene_12258	1.43566	1.41853	2.17946	1.23298	1.59905	1.60026	1.70721	2.39036	1.87278	1.87481	1.31584	2.44179	2.02347	1.5897	2.19962	1.2077	2.18782	1.73993	2.38648	1.57009	1.51073	1.77268	1.27725	1.94878
Mus_musculus_newGene_12259	1.68112	0.596153	1.6705	1.45536	1.51381	1.82888	1.30857	1.37087	1.24486	1.30587	1.02005	1.76579	1.15622	0.849193	1.70507	1.82189	1.18855	1.73352	2.34405	2.05549	1.83662	1.33726	1.24171	1.0762
Mus_musculus_newGene_1226	0.707381	0.272359	0.433628	0.715937	0.801682	0.667804	0.58943	0.517023	0.769509	0.490157	0.86458	0.829512	0.512951	0.537612	0.572299	0.67323	0.720377	0.716268	0.428211	0.469267	0.420669	0.728253	0.615907	0.667825
Mus_musculus_newGene_12261	0.168009	0.195642	0	0	0.237485	0.121423	0.041664	0.341209	0.278501	0.352347	0.293136	0.221529	0.118329	0	0.309888	0.262255	0.140313	0.470498	0.091111	0.384787	0.546447	0.419636	0.287376	0.155403
Mus_musculus_newGene_12263	1.4188	0.877121	0.945601	0.919463	1.33049	0.623554	1.00111	1.11745	0.957703	1.33689	0.827545	0.923765	1.02991	0.896695	0.982529	1.2264	1.14395	0.713515	1.20321	0.701926	1.01208	0.790689	1.23002	1.3319
Mus_musculus_newGene_12265	0.611865	0.777493	0.521018	0.742688	0.81994	0.455894	0.447584	0.866223	0.689465	0.391307	0.415807	0.723452	0.22523	0.321772	0.554927	0.710258	0.785429	0.882754	0.443002	0.425662	0.201297	0.736925	0.335964	0.248003
Mus_musculus_newGene_12266	2.45222	1.73129	1.95647	1.76839	1.77886	1.8635	1.80961	2.7264	2.13888	1.31584	1.53855	1.86882	2.82776	1.43133	2.37918	2.35862	1.56087	2.08187	2.82874	1.51194	2.70926	1.56945	2.58366	1.61526
Mus_musculus_newGene_12268	0.097586	0.160824	0.156516	0	0.078194	0.246862	0.117911	0.169218	0.137962	0.581697	0.090006	0.583598	0.416234	0	0.256905	0.307895	0.075482	0.836093	0.114951	0.283786	0.36586	0.219562	0.25993	0.290895
Mus_musculus_newGene_12269	0	0	0	0	0.041426	0	0	0	0	0	0	0	0	0	0	0	0	0	0.089111	0	0	0.319819	0	0
Mus_musculus_newGene_12270	5.14533	4.07493	5.0251	5.38794	5.75552	5.75196	3.55301	2.94591	4.06861	3.83018	3.84483	3.56271	4.48928	4.52181	5.83329	4.82703	4.11882	4.99787	4.91389	6.33061	3.84814	3.45204	4.08282	5.44383
Mus_musculus_newGene_12271	0	0	0	0	0	0	0	0	0	0	0	0	0	0	0.070848	0	0	0	0	0	0.120926	0	0	0.254162
Mus_musculus_newGene_12273	0	0	0	0	0	0.11964	0.029332	0	0	0	0	0	0	0	0	0	0	0	0	0	0	0	0	0
Mus_musculus_newGene_12274	2.55922	3.07512	2.92343	2.74146	3.41271	3.47743	3.51695	3.15072	2.59087	5.06149	2.72808	2.96063	3.52771	3.48549	3.6802	2.94646	2.63491	3.06209	2.92509	2.56319	2.80615	3.04297	3.75611	3.26234
Mus_musculus_newGene_12275	0.426274	0.623225	0.739706	0.775475	0.471707	0.378459	0.154516	0.272343	0.399582	0.566991	0.336615	0.286678	0.320398	0.619792	0.33771	0.629827	0.433419	0.503398	0.640843	0.237354	0.514019	0.557504	0.425146	0.386124
Mus_musculus_newGene_12276	1.00828	0.96489	0.741893	1.69313	1.04451	1.27244	0.215838	0.605945	1.03368	0.61081	0.439815	0.73918	1.14871	1.16951	1.00673	0.466647	1.38213	1.11313	0.948462	1.02492	1.03384	0.617345	0.506987	1.01068
Mus_musculus_newGene_12277	0.323141	0.076941	0.564945	0.473034	0.095046	0.556724	0.421575	0.73796	0.546722	0.342837	0	0.486704	0.503417	0.284616	0.347069	0.643604	0.439493	0.326283	0.407857	0.560967	0.418574	0.565114	0.303943	0.087599
Mus_musculus_newGene_12279	0	0	0	0.0769	0.079159	0.133971	0	0.077251	0	0	0.046013	0	0	0.035814	0	0	0	0	0.062243	0.050247	0.19988	0	0	0
Mus_musculus_newGene_12282	2.62424	1.50607	2.62826	2.60648	2.05345	1.97046	1.77354	1.33204	2.2824	2.15454	1.67495	2.50794	1.81818	1.71018	2.78438	2.89555	2.12859	2.7742	2.88612	2.51648	2.23024	2.35565	2.43115	2.16617
Mus_musculus_newGene_12283	0.336932	0.603334	0.592917	0.218194	0.065858	0.367676	0.113265	0.662397	0.17391	0.630806	0.062548	0.441347	1.00973	0.766927	0.233222	0.07086	0.74383	0.047801	0.559244	0.391252	1.00868	0.352635	0.211215	0.96999
Mus_musculus_newGene_12284	0.399774	0.472014	0.716721	0.66588	0.521574	0.253191	0.565274	0.326328	0.342573	0.478256	0.290551	0.432777	0.305092	0.515641	0.328877	0.362734	0.303778	0.414555	0.583091	0.448496	0.38308	0.38393	0.319966	0.437647
Mus_musculus_newGene_12285	0.058284	0	0	0.13043	0.187593	0.064389	0.093152	0	0	0	0.178866	0.016085	0	0.043489	0.108412	0.078394	0	0	0	0	0	0.070609	0.102536	0
Mus_musculus_newGene_12286	0.352199	0.217641	0.540694	0.626078	0.094136	0.133431	0.251916	0.240673	0.290213	0.431216	0.24445	0.369921	0.285026	0.521403	0.382181	0.223625	0.276122	0.401422	0.45826	0.468	0.277946	0.515556	0.331378	0.202408
Mus_musculus_newGene_12287	0.026441	0.044942	0.128627	0.188788	0	0.080186	0.10172	0.171569	0.047621	0	0.174644	0.037382	0.01795	0.019639	0.041325	0.150697	0.105379	0.089137	0	0.146937	0.217113	0.083854	0.210272	0
Mus_musculus_newGene_12288	0.235564	0.152347	0.422261	0.14679	0.116714	0.16427	0.38929	0.285833	0.184225	0.188225	0.232775	0.499845	0.06414	0.260784	0.049477	0.224802	0.140314	0.15473	0.146961	0.243022	0.226022	0.191036	0.207017	0.264488
Mus_musculus_newGene_12289	0	0	0.047405	0.026738	0.088163	0.093153	0	0.29304	0	0.326675	0	0	0.009019	0	0	0	0.045778	0.05925	0	0	0	0.198428	0.056636	0.07972
Mus_musculus_newGene_12290	0	0	0	0	0.021212	0	0	0	0.002094	0.063835	0	0	0.045946	0.005657	0	0	0	0	0	0	0	0	0	0
Mus_musculus_newGene_12292	0.34411	0.331251	0.312455	0.434702	0.373035	0.66508	0.34929	0.368593	0.34647	0.39098	0.711859	0.389973	0.258469	0.2808	0.538424	0.342078	0.530281	0.508175	0.281067	0.360902	0.667008	0.78215	0.250396	0.237839
Mus_musculus_newGene_12294	0.091752	0.092312	0	0.035328	0	0	0	0	0.101458	0	0	0	0.106634	0.173508	0	0.086142	0	0	0	0	0	0.112349	0	0.179694
Mus_musculus_newGene_12295	0	0	0	0.042713	0.032872	0.036038	0.082253	0.045471	0.297966	0.207142	0	0.067837	0.057706	0	0.102735	0.098268	0.028298	0.043602	0	0.066932	0.250555	0.039819	0	0
Mus_musculus_newGene_12296	0	0	0	0	0	0.112083	0	0.05312	0.035681	0.026412	0.058298	0.075969	0	0.063252	0.138681	0.053874	0	0.062985	0	0.02939	0.320536	0.072654	0.04996	0.117881
Mus_musculus_newGene_12298	0.092362	0.136877	0.218077	0.081157	0.121865	0	0	0.219615	0.149235	0.186036	0.048392	0.130826	0.123952	0.049669	0.183932	0.206415	0.023304	0.044617	0.471852	0.190274	0.209131	0.380637	0.207626	0
Mus_musculus_newGene_12299	0.211032	0.102424	0.366599	0.21527	0.206791	0.343599	0.123926	0.432897	0.265384	0.21866	0.214208	0.272293	0.22784	0.228579	0	0.208451	0.230763	0.143956	0.294538	0.424401	0	0.160302	0.070525	0.12384
Mus_musculus_newGene_1230	0.841302	0.923082	0.826121	0.739551	1.08181	0.81774	0.762232	0.681367	1.0005	0.899383	1.00303	1.23879	0.793427	0.679682	1.16847	1.38578	0.660283	0.893709	1.38925	1.11888	1.09093	1.24837	0.90905	1.33914
Mus_musculus_newGene_12301	0.049244	0	0	0	0	0	0	0	0	0	0	0	0.143947	0	0	0	0	0.071212	0.082318	0	0	0	0	0
Mus_musculus_newGene_12302	1.15478	0.972105	1.27954	1.00789	1.1916	1.02045	1.07987	1.04688	0.883596	1.10111	1.11601	1.341	1.17525	1.00428	0.81929	1.18702	1.30435	1.11004	1.55215	1.28487	1.24922	0.935706	0.80063	1.39184
Mus_musculus_newGene_12303	0	0	0	0	0	0	0.109197	0.056699	0	0	0	0.046125	0	0	0	0	0	0.192259	0	0.283461	0	0.086682	0	0
Mus_musculus_newGene_12304	0.256606	0	0	0	0	0	0	0	0	0	0	0	0.20045	0	0.114114	0.03655	0	0	0	0	0	0	0	0
Mus_musculus_newGene_12306	0	0	0.033196	0	0	0.067955	0.145866	0	0	0	0	0	0	0.111326	0	0	0	0	0	0	0	0	0.025212	0
Mus_musculus_newGene_1231	19.5737	17.9453	18.1229	16.9224	17.3894	18.4237	13.9218	14.2367	17.5767	16.2427	14.9187	20.1127	20.7441	19.1919	20.0022	18.9482	16.7861	20.71	21.979	20.4259	17.9773	16.0559	16.7205	20.7235
Mus_musculus_newGene_12310	0.139235	0	0	0.13443	0.238817	0.167699	0.205745	0.107163	0.178215	0	0.107428	0.160861	0.195555	0.181852	0.245387	0.088746	0.102766	0.106843	0.262693	0	0.065163	0.253453	0.34864	0.062526
Mus_musculus_newGene_12311	0	0.053644	0	0	0	0	0.354945	0.275046	0.095796	0	0	0	0.043036	0.080611	0	0.222363	0	0	0	0.067116	0	0.109285	0	0.152333
Mus_musculus_newGene_12312	1.12526	1.06411	0.861157	1.00625	0.78563	0.97296	0.647152	0.881191	1.05837	1.00277	0.975656	1.003	0.677818	0.821736	1.19214	1.16211	0.752126	0.778105	1.03722	0.859202	0.919758	1.3471	0.951708	0.934232
Mus_musculus_newGene_12315	0.24432	0.24625	0.194891	0.208792	0.198185	0.303077	0.130337	0.291743	0.127752	0.104245	0.133218	0.140365	0	0.051594	0.103045	0.448249	0.12332	0	0.08452	0	0	0.241775	0.142499	0.075094
Mus_musculus_newGene_12316	0	0.040407	0	0.037176	0.09742	0.018612	0.022084	0.139332	0.096507	0.025033	0.235299	0.04376	0	0.013195	0	0.086924	0	0.085555	0.037732	0	0.15664	0.090682	0.088917	0
Mus_musculus_newGene_12317	0	0	0	0.121096	0	0	0.070296	0	0	0	0	0	0	0	0	0	0	0.023699	0	0.064678	0.029043	0.037147	0.004952	0
Mus_musculus_newGene_12319	0.147236	0.028178	0.206231	0.052902	0.130662	0.08548	0.02864	0.084066	0.078479	0.197122	0.080031	0.090671	0.020232	0.047032	0.163723	0.147845	0.046296	0.20723	0.053839	0.271404	0.077539	0.107905	0.193711	0.194655
Mus_musculus_newGene_12320	0.022157	0	0.082355	0	0.146577	0.066598	0.056479	0.149758	0.170046	0.07652	0.031374	0	0	0.141628	0.017526	0.123848	0	0	0	0.15169	0.295713	0.092026	0.174705	0.156465
Mus_musculus_newGene_12324	0	0.041536	0.169833	0	0	0.020466	0	0.112779	0.124024	0.085388	0	0.054449	0	0	0.054912	0.082169	0.115654	0.034616	0	0	0.147013	0	0.078786	0
Mus_musculus_newGene_12326	1.73818	1.01599	1.54677	1.8036	1.75036	1.74873	1.54784	1.35126	1.18127	1.63595	1.44156	1.42746	1.23742	1.51939	1.67888	1.76951	1.37238	1.4831	1.67067	1.69394	1.53523	1.54269	1.36162	1.12563
Mus_musculus_newGene_12327	0.702965	0.451004	0.722093	0.760544	0.721915	0.579668	0.508408	0.583059	0.770343	0.683986	0.802493	0.595816	0.48602	0.456294	0.84419	0.653181	0.675257	0.581345	0.435074	1.20241	1.1553	0.392433	0.664092	0.43879
Mus_musculus_newGene_12328	0	0	0	0	0	0	0	0.0596	0	0.025844	0	0	0.018748	0	0	0	0	0	0	0	0	0	0.081079	0
Mus_musculus_newGene_1233	0.066652	0.08817	0	0	0	0.055282	0	0	0	0	0	0	0	0	0	0.124234	0	0	0	0.076927	0	0.304764	0	0
Mus_musculus_newGene_12330	1.44198	0.926118	1.35508	1.53254	1.72579	1.38369	1.53458	1.32666	1.36066	0.984369	1.41288	1.15954	1.38089	0.806807	1.72197	1.69457	1.4238	1.19125	1.4285	1.63056	1.91548	1.90031	1.70427	1.14942
Mus_musculus_newGene_12331	0.136884	0.14021	0.081208	0.122152	0.142924	0.163458	0.072611	0.079814	0.118115	0.107228	0.076118	0	0.227531	0.143315	0.022206	0.081592	0.091818	0.032042	0.101949	0.044821	0.030647	0.247479	0.033742	0
Mus_musculus_newGene_12332	0.033685	0	0	0.463408	0.15208	0.084894	0.033257	0	0.099629	0	0	0.114668	0.074303	0.063084	0.236017	0.163402	0.129725	0.048603	0.12088	0	0.159909	0.121433	0.084533	0.07152
Mus_musculus_newGene_12333	0	0	0	0	0	0	0	0	0	0	0	0	0	0	0	0.199369	0	0	0	0	0	0	0	0
Mus_musculus_newGene_12334	0.130661	0	0	0.095842	0.082804	0.121079	0.049334	0	0	0	0.090824	0	0.051851	0.112173	0.043909	0.062935	0	0	0.209395	0.029422	0.144041	0.100381	0.06875	0
Mus_musculus_newGene_12335	3.75196	2.54426	3.18323	2.96656	4.22386	4.57841	3.13132	3.31137	3.53438	3.5962	2.96573	3.5433	3.3942	3.40728	3.69636	2.88595	3.1797	3.53979	5.51621	3.34459	3.086	3.10693	3.27492	3.30086
Mus_musculus_newGene_12336	0.419544	0.370028	0.498009	0.347063	0.370348	0.33443	0.124987	0.086862	0.346859	0.363314	0.124739	0.220115	0.305438	0.363118	0.258351	0.612017	0.217496	0.301512	0.106538	0.245428	0.518722	0.272912	0.356657	0.054796
Mus_musculus_newGene_12337	0.242301	0.19143	0.287061	0.387922	0.387738	0.578298	0.162708	0.357582	0.165591	0.285495	0.408324	0.337892	0.254168	0.250889	0.341357	0.283584	0.299476	0.577156	0.125705	0.245229	0.088546	0.227777	0.251229	0.142433
Mus_musculus_newGene_12338	0.28568	0	0	0.270793	0	0	0.194693	0.262537	0	0	0.352843	0	0	0	0	0	0.261055	0	0	0	0.381782	0	0	0
Mus_musculus_newGene_12339	0.139997	0.096892	0.331842	0.662993	0.157446	0.555945	0.068126	0.243135	0.242108	0.253143	0.089763	0.199407	0.14268	0.228502	0.240616	0.209162	0.186479	0.426517	0	0.142059	0.2542	0.109742	0.120218	0.19863
Mus_musculus_newGene_1234	0.853477	1.08653	0.999072	0.77526	1.2015	1.52908	0.710836	0.68208	0.918029	1.25424	0.732161	0.953624	1.16194	0.789392	1.08293	1.16948	0.570016	1.03422	0.907597	0.987793	0.851683	0.520645	0.759247	1.08483
Mus_musculus_newGene_12340	0	0.135049	0	0	0	0	0	0	0	0	0	0	0	0	0	0	0	0	0	0	0	0	0	0
Mus_musculus_newGene_12341	0	0.172435	0	0	0.042733	0	0	0	0	0	0	0	0	0	0	0	0	0	0	0	0	0.063263	0	0
Mus_musculus_newGene_12342	0	0	0	0	0	0	0	0.254432	0	0	0	0	0	0	0	0	0	0	0	0	0	0	0	0
Mus_musculus_newGene_12343	0.439459	0	0	0.2633	0	0	0.058563	0	0	0	0.599407	0	0	0	0.115243	0.326953	0.180824	0.26628	0.428272	0	0.05542	0.112548	0	0.301978
Mus_musculus_newGene_12348	2.00569	1.79561	2.02091	2.5004	3.03298	2.62636	1.60197	2.14609	2.1962	2.12409	2.25189	2.02275	1.77799	2.33575	2.20789	2.75688	2.56085	2.54496	2.47225	2.61446	2.3768	2.53435	2.00141	2.80963
Mus_musculus_newGene_12349	1.20442	0.677187	1.57858	1.37394	1.07158	1.78215	1.43572	1.63465	1.6096	1.2632	1.16429	1.47836	1.20322	1.13629	1.41342	1.28298	1.23291	1.40511	1.43553	1.54089	1.63658	1.70693	1.42184	1.11025
Mus_musculus_newGene_1235	0	0.161165	0.008896	0	0	0	0	0	0	0.020058	0	0.044509	0	0	0	0	0.067417	0	0.028043	0	0	0.024957	0	0.066947
Mus_musculus_newGene_12350	0.32008	0.045747	0	0.029089	0.076107	0.08999	0	0.075481	0.255241	0.064048	0.052527	0	0.163774	0	0.280208	0.034777	0.042268	0.199609	0.503393	0.091505	0.040533	0.079052	0.024332	0
Mus_musculus_newGene_12355	0.42691	0.221212	0.501513	0.69078	0.274189	0.376012	0.461819	0.446026	0.153471	0.259134	0.204723	0.302982	0.399812	0.079439	0.427899	0.596391	0.342044	0.365796	0.240016	0.720674	0.417897	0.498908	0.410181	0.550075
Mus_musculus_newGene_12359	0	0	0.066887	0	0	0	0	0	0	0	0.060554	0.035582	0.130839	0.048733	0	0	0	0	0	0	0	0	0.311626	0
Mus_musculus_newGene_1236	0	0.207157	0	0	0	0	0	0.222772	0	0	0	0.147495	0	0.134663	0	0	0.088529	0	0	0	0	0	0	0
Mus_musculus_newGene_12360	0.365246	0.916192	0.260609	0.262232	0.423724	0.370526	0.638145	0.282564	0.318192	0.711105	0.438121	0.377958	0.450884	0.563948	0.291918	0.716088	0.413522	0.518245	0.364668	0.584274	0.316191	0.304804	0.357976	0.846455
Mus_musculus_newGene_12361	0.032955	0.076917	0.060355	0	0	0	0	0.133735	0	0	0.120747	0.027792	0.10679	0	0.158415	0	0	0.07591	0.056847	0	0	0.184398	0.018648	0
Mus_musculus_newGene_12363	0	0	0.093623	0	0.127751	0.056081	0	0	0	0	0	0	0	0.085728	0.105729	0	0	0.384999	0.123809	0	0	0	0.1268	0.195846
Mus_musculus_newGene_12364	0	0.177625	0	0.190761	0	0	0	0	0.071914	0.175549	0	0	0	0.135664	0	0	0.19233	0	0.07076	0	0.071872	0	0	0.086871
Mus_musculus_newGene_12365	1.36772	1.34633	1.34484	1.08746	1.27348	1.41671	0.703458	0.984316	1.04155	0.94255	1.68509	1.07955	1.16578	1.15789	1.74076	1.77905	1.42669	1.83665	1.58492	1.3045	1.48469	0.984962	1.37609	0.621966
Mus_musculus_newGene_12367	0	0	0	0	0.112985	0	0	0	0.043323	0	0	0	0	0	0.04233	0	0.193712	0	0	0	0	0	0	0
Mus_musculus_newGene_12369	0.319039	0.325371	0.230488	0.164545	0.090364	0.119669	0.136115	0	0.193373	0.056762	0.193138	0.469823	0.350306	0.216387	0.080693	0.322595	0.115883	0.323967	0.239983	0.182252	0.135386	0	0.210507	0.400873
Mus_musculus_newGene_12370	2.80005	1.0044	1.26119	2.83609	2.70569	3.00025	1.17259	2.19974	0.595381	0.920652	1.91183	1.4138	2.1755	2.04958	2.22718	0.909601	1.98606	2.6491	1.21366	0.621652	0.860888	0.738945	0.707481	1.06386
Mus_musculus_newGene_12371	0.072572	0	0	0.109437	0	0	0.043005	0	0	0	0	0.058636	0	0.176859	0.123654	0	0	0	0.213942	0	0.097396	0.047652	0.373501	0.087179
Mus_musculus_newGene_12372	0	1.52511	1.20247	0.056767	0.205705	0	1.12349	0.017299	1.41451	1.28609	0.813287	2.05566	0.032235	0.47447	0.605232	0.855463	0.761622	0	1.48007	1.28978	1.17526	0.989345	1.03176	1.42668
Mus_musculus_newGene_12373	0	0	0.059692	0	0	0	0	0.097232	0	0	0	0.09129	0	0	0	0.032656	0	0	0	0.265668	0	0	0	0
Mus_musculus_newGene_12374	0.125667	0.026056	0.057281	0.189495	0.12802	0.161579	0.237381	0	0.221624	0.047692	0	0	0.191438	0.187243	0.111632	0.131025	0.203973	0	0.255663	0	0.154824	0.128225	0.030628	0.042188
Mus_musculus_newGene_12376	0	0	0	0.100039	0.02282	0.06064	0.10441	0.110221	0	0	0.096336	0.165247	0	0	0.104216	0	0.068123	0.167504	0	0	0.036774	0.131298	0	0
Mus_musculus_newGene_12377	0.301952	0.520376	0.123117	0.162537	0.363411	0.363466	0.111224	0.588356	0.204949	0.227825	0.275137	0.11542	0.183479	0	0.081735	0.194725	0	0.384206	0.244973	0	0.696363	0	0.21082	0.679452
Mus_musculus_newGene_12378	9.0789	9.5064	9.31883	10.4103	9.81728	8.99857	8.30099	8.08579	9.12713	8.8024	8.56471	9.68865	10.5846	8.61331	8.99718	9.33264	9.64762	9.24881	9.20697	10.1991	9.20172	9.23441	9.77936	10.1298
Mus_musculus_newGene_12380	0.323311	0.233251	0.164536	0.135813	0.099597	0.472125	0.194363	0.412544	0.173785	0	0.25496	0.213711	0.084692	0.237179	0.380777	0.399318	0	0.030738	0.329746	0.520577	0.206231	0.162907	0.078285	0.226341
Mus_musculus_newGene_12381	0.436075	0.464448	0.157874	0.355927	0.174724	0.004104	0	0.123288	0.051737	0.06884	0.391005	0.322816	0.245459	0.199815	0	0.117827	0	0.190364	0.360443	0	0	0.312767	0.093765	0.494973
Mus_musculus_newGene_12382	4.85269	4.50164	3.38153	3.91942	4.70421	5.45516	5.33374	4.79811	4.97769	4.76893	4.20948	4.28331	3.97753	3.3339	3.95367	4.79939	3.74501	3.85675	4.41049	4.36812	4.31581	5.17576	4.5042	4.17536
Mus_musculus_newGene_12383	0.067338	0	0	0.138261	0.06602	0.072856	0	0.047674	0.030286	0	0	0	0.401343	0	0	0.22551	0	0.088448	0	0.122196	0.084803	0	0	0.072232
Mus_musculus_newGene_12384	1.43631	2.1456	2.14892	1.88539	2.27186	2.4062	2.32159	1.74021	2.01559	1.88106	2.03486	1.62144	2.07862	1.49364	1.78572	1.85881	1.71904	1.05035	1.87856	2.22118	1.81998	2.04125	2.00866	2.10049
Mus_musculus_newGene_12385	2.09743	1.35639	1.69674	2.02746	2.11049	1.82991	2.52302	2.69819	2.54947	2.10355	2.26831	2.06066	2.28669	1.88477	2.03028	2.05617	1.28051	1.95083	2.78704	1.82933	2.33233	2.23301	2.06437	2.18625
Mus_musculus_newGene_12387	3.63045	3.88749	4.80443	4.28942	5.08288	6.97908	4.38563	4.1806	4.83631	4.48346	4.45657	4.25946	4.55177	4.78642	4.76888	4.8222	4.18987	5.53569	5.27257	4.78482	5.13983	4.52048	5.58844	4.49105
Mus_musculus_newGene_12388	0.042878	0.096278	0	0	0.088275	0.046367	0.135215	0	0	0.186345	0	0	0	0.121521	0.181868	0	0.123169	0.285646	0	0	0	0	0.147245	0
Mus_musculus_newGene_12392	0.509439	0.086242	0.13966	0.358884	0.316009	0.213672	0.262364	0.107576	0.243307	0.297572	0.077172	0.199112	0.070996	0.298763	0.154568	0.136631	0.047748	0.271526	0.186139	0.316222	0.270528	0.133637	0.128827	0.273497
Mus_musculus_newGene_12395	0	0.028716	0	0	0.047316	0	0.04691	0	0	0.06227	0	0	0	0	0	0	0.055055	0	0	0	0.079478	0	0.067389	0
Mus_musculus_newGene_12396	2.48781	1.95916	2.40993	2.77339	2.21315	2.11932	2.02738	1.98125	2.05515	2.13309	2.01785	2.30004	2.01757	2.12102	2.39115	2.5105	1.98593	2.28753	2.7955	2.17003	3.22597	1.7714	1.80744	2.61306
Mus_musculus_newGene_12397	1.98965	1.15547	1.88324	1.32876	1.66265	1.17349	1.64337	1.2908	1.53014	1.37431	1.37874	2.21825	1.61176	1.48155	1.78986	2.11601	1.37601	1.75965	1.81928	1.29348	1.69829	1.31701	1.47284	1.89502
Mus_musculus_newGene_12398	0.033744	0.138733	0	0.25677	0.234679	0.139642	0	0	0.041358	0.143827	0.063474	0	0	0	0.046612	0	0.176459	0.048032	0.067105	0.066554	0	0.041856	0	0.167568
Mus_musculus_newGene_124	0	0	0	0	0.032681	0	0.451286	0	0	0	0	0	0	0	0	0	0	0	0	0	0	0	0	0
Mus_musculus_newGene_1240	0	0	0	0	0	0	0	0	0	0	0	0	0	0	0	0.342143	0	0	0	0	0	0	0	0
Mus_musculus_newGene_12404	0	0.368222	0.1045	0.088617	0.179907	0.109228	0	0.180611	0.233121	0.28644	0.046659	0	0.090267	0.346276	0.415115	0.092467	0.079573	0.064167	0.437061	0.569428	0.215659	0.274369	0.181015	0.110088
Mus_musculus_newGene_12405	0	0	0.287697	0	0.095717	0	0	0.126769	0	0	0	0	0	0	0	0	0.045942	0	0	0	0	0	0	0.086632
Mus_musculus_newGene_12406	3.72998	2.48697	3.11688	2.81884	3.25305	3.1731	3.48531	3.12415	2.94615	4.15179	3.03302	3.61981	3.53092	3.04156	3.29778	3.81445	3.43342	3.23507	3.43936	3.22876	4.65616	3.59819	3.50159	3.12341
Mus_musculus_newGene_12408	0	0.102618	0	0.120646	0	0.06993	0	0.189685	0	0	0.051329	0	0.066885	0	0.264886	0.05897	0	0.051545	0	0	0.074621	0	0.246028	0
Mus_musculus_newGene_12409	0	0	0	0	0	0.107247	0	0	0	0	0	0	0	0	0	0	0	0	0	0	0	0	0	0
Mus_musculus_newGene_1241	0.14922	0	0	0.224855	0	0	0	0	0	0.071511	0	0	0	0	0.035233	0.097311	0	0.210422	0	0	0	0	0	0
Mus_musculus_newGene_12414	0.190412	0.30427	0.488609	0.514435	0.410149	0.481227	0.486967	0.360074	0.404859	0.169464	0.118215	0.331914	0.49934	0.186108	0.214648	0.458239	0.563693	0.38311	0.142421	0.47413	0.688846	0.234559	0.460466	0.427308
Mus_musculus_newGene_12419	0.203248	0.177591	0	0.032532	0	0.040976	0	0	0.061985	0	0	0.122302	0.104379	0.081548	0	0	0	0	0	0	0	0.006651	0	0.026198
Mus_musculus_newGene_1242	0	0	0	0.211235	0	0.174368	0.137702	0	0.047784	0.154828	0.26683	0	0	0.093381	0.205768	0	0	0.109188	0.132934	0	0.11151	0	0	0.122893
Mus_musculus_newGene_12420	0	0	0	0	0	0	0	0.127216	0	0	0	0	0	0	0	0	0	0	0	0	0	0	0	0
Mus_musculus_newGene_12422	0.237653	0.498368	0.366805	0.52933	0.478611	0.437437	0.320425	0.275341	0.138563	0.186009	0.452114	0.393823	0.580498	0.391112	0.87459	0.301252	0.698658	0.614034	0.864489	0.64077	0.169692	0.197357	0.687109	0.524078
Mus_musculus_newGene_12426	1.07944	0.911625	0.990456	1.38054	1.08929	1.07316	1.14551	0.803931	1.19112	1.13773	0.912417	1.12146	0.978132	1.02152	0.995227	1.04881	0.819234	1.12133	1.50829	0.817498	1.28453	0.891915	1.02227	1.16395
Mus_musculus_newGene_12428	0.239671	0	0.04767	0.142684	0.113909	0.078267	0	0	0.062966	0	0.1531	0.121557	0.111992	0	0.060913	0	0	0.02468	0	0.057953	0.122522	0.061765	0.035646	0.085039
Mus_musculus_newGene_12429	1.50395	3.21023	2.48373	1.92695	2.43003	1.76717	1.74534	2.16282	2.09441	2.29101	1.86293	2.50674	2.47844	2.45109	2.32929	2.24988	1.8701	2.41242	1.69287	2.47942	2.81052	2.19554	1.59373	1.71449
Mus_musculus_newGene_1243	0.261095	0.177017	0	0.083997	0.028091	0.180162	0.116847	0.167981	0.087345	0.266512	0	0	0.118367	0	0.055518	0	0.143468	0.065669	0	0	0	0	0.147192	0.162473
Mus_musculus_newGene_12431	0.218294	0.145053	0.098601	0.153295	0.241608	0.221268	0.212836	0.276457	0.143252	0.212165	0.147127	0.220619	0.41386	0.221584	0.221977	0.09775	0.120382	0.117169	0.281871	0.295207	0.341069	0.14709	0.082228	0.055084
Mus_musculus_newGene_12433	0	0.044558	0	0	0	0.092527	0	0	0	0.101037	0	0.181005	0.090669	0	0	0	0	0	0.135639	0	0	0	0	0
Mus_musculus_newGene_12434	0.244893	0.533041	0.223268	0.222689	0.626176	0.774693	0	0.26713	0.255273	0.106074	0.158246	0	0.217306	0.499561	0.59879	0.691274	0.262161	0.173046	0.425926	0.589604	0.018637	0.249908	0.159508	0.629877
Mus_musculus_newGene_12436	0.038122	0.175681	0	0.08985	0.195097	0	0.042387	0.143187	0	0.039848	0.05191	0.182217	0.043161	0.035387	0.018735	0	0.038774	0.051889	0	0	0.227242	0.018725	0	0.193477
Mus_musculus_newGene_12437	0	0	0	0	0	0	0	0	0	0	0	0	0	0	0	0	0	0.071963	0	0.594326	0.094692	0.022575	0	0
Mus_musculus_newGene_12439	0.38222	0.169855	0.122024	0.228181	0.269133	0.377337	0.156418	0.215981	0.138538	0.337795	0.417612	0.484903	0.204076	0.24127	0.25589	0.168051	0.2951	0.122515	0.373681	0.464259	0.205964	0.160496	0.2274	0.445581
Mus_musculus_newGene_12440	30.7052	26.6418	33.2785	34.5066	38.342	38.4167	39.7256	33.0043	29.597	31.8699	36.6816	30.0909	32.1198	33.5892	35.8866	35.789	30.7331	33.8511	35.5167	34.2293	38.4444	35.2618	30.9394	34.5607
Mus_musculus_newGene_12441	0	0	0.052822	0.117955	0	0	0.295378	0.291385	0	0	0.130685	0	0	0	0	0	0	0	0	0	0.131767	0	0	0.127559
Mus_musculus_newGene_12442	0	0	0	0	0	0	0	0	0	0	0	0	0	0	0	0	0	0	0	0	0	0	0	0.19546
Mus_musculus_newGene_12443	0	0.116759	0.276317	0.08626	0.102697	0.05031	0.298499	0.04632	0	0.103696	0	0.119939	0.052861	0.051536	0.040337	0.101822	0.21805	0	0.158205	0	0	0.119495	0.145272	0.036467
Mus_musculus_newGene_12445	2.42467	2.71775	3.18947	2.73463	2.96551	2.8556	2.18878	3.04629	3.19177	2.1248	2.64133	3.45318	3.76446	2.73363	3.7337	3.00729	2.87107	3.39169	3.67531	2.66069	2.76684	3.49433	2.23511	3.05526
Mus_musculus_newGene_12447	0	0	0.073555	0	0	0	0	0	0	0.041068	0	0.061708	0.25428	0	0.079265	0	0.021606	0	0	0	0	0	0	0
Mus_musculus_newGene_12448	0	0	0	0	0	0	0	0	0	0	0	0	0	0	0	0	0.257	0	0	0	0	0	0	0
Mus_musculus_newGene_1245	0	0	0	0	0	0.075686	0	0	0	0	0	0	0.05217	0	0	0	0.038013	0	0	0.098856	0	0.014295	0.059183	0
Mus_musculus_newGene_12450	0	0	0	0	0.198688	0	0.032384	0	0	0	0.104117	0	0	0.081148	0	0	0	0.06048	0	0.094432	0	0	0	0.22444
Mus_musculus_newGene_12452	0	0	0	0	0	0	0	0	0	0	0	0	0.213267	0	0	0	0	0	0	0	0	0	0	0
Mus_musculus_newGene_12453	0	0	0	0	0	0	0	0.127216	0	0	0	0	0	0	0	0	0	0	0	0	0	0	0	0
Mus_musculus_newGene_12455	0.062643	0.122696	0.1265	0.099087	0.226753	0.233431	0.299746	0	0.135385	0.101773	0	0.190165	0.378289	0.127616	0.189814	0	0.1781	0	0.21044	0	0	0.198223	0.331183	0.134847
Mus_musculus_newGene_12457	0	0	0	0	0.228874	0	0	0	0	0.205143	0	0	0	0	0	0	0	0	0	0	0	0	0	0
Mus_musculus_newGene_12458	0	0	0.333573	0	0	0	0	0	0	0	0	0	0.145358	0	0	0	0.191794	0	0	0	0	0	0	0
Mus_musculus_newGene_12459	0.069385	0.023481	0.08444	0.074342	0.044322	0.034511	0	0.247833	0	0	0.199584	0	0.030628	0.15098	0.137195	0	0	0.132549	0.104585	0.168385	0	0.042846	0.077739	0
Mus_musculus_newGene_1246	0	0.081944	0	0	0	0	0	0	0	0	0	0.085033	0	0.154136	0	0	0	0.198871	0	0	0	0	0	0
Mus_musculus_newGene_12460	0.103623	0.083262	0.244218	0.092759	0.055723	0.040144	0.053688	0	0.126817	0.055917	0.035905	0.272224	0.06116	0.048458	0.314075	0.048434	0.118546	0.058072	0	0.073604	0	0.19531	0.072843	0.126424
Mus_musculus_newGene_12461	0	0	0	0	0	0	0	0	0	0	0	0.183602	0	0	0	0	0	0.069828	0	0.090347	0	0	0	0
Mus_musculus_newGene_12464	0.224275	0.28816	0.22036	0.340933	0.431166	0.536028	0.138417	0.122086	0.269446	0.265137	0.305993	0.295989	0.277389	0.426894	0.175529	0.204323	0.34703	0.405268	0.410467	0.348373	0.158066	0.157255	0.298434	0.384111
Mus_musculus_newGene_12465	0	0	0	0	0.212564	0	0	0	0	0	0	0	0	0	0	0	0	0	0	0	0	0	0	0
Mus_musculus_newGene_12468	0.075113	0	0	0	0	0	0.159044	0	0	0.104927	0.210801	0	0.045213	0	0.107716	0	0.100871	0	0	0	0.27723	0.064616	0	0
Mus_musculus_newGene_12469	0.407239	0.268363	0.099557	0	0	0.087987	0.055073	0.46121	0	0.396795	0	0	0.038564	0	0	0.190341	0.103285	0.184969	0	0.124277	0	0	0	0.075365
Mus_musculus_newGene_1247	0.187121	0.357936	0.206132	0.361298	0.148411	0.281397	0.177724	0	0.042496	0.437826	0.278486	0.157209	0.067235	0	0.192855	0.752558	0.143586	0.278588	0	0	0	0.154263	0.169293	0
Mus_musculus_newGene_12471	0.555596	0.626195	0.38358	0.314366	0.576993	0.589535	0.359186	0.443424	0.639821	0.869237	0.589055	1.1973	0.394433	0.756477	0.54399	1.03023	0.610332	0.426563	1.16189	0.348012	0.520639	0.576894	0.77848	0.58641
Mus_musculus_newGene_12472	0	0	0	0	0	0	0	0	0	0	0	0	0	0	0	0.120092	0	0	0	0	0	0	0	0
Mus_musculus_newGene_12473	0.049561	0.527068	0.200941	0.365494	0.242401	0.294196	0.233324	0.66008	0.1338	0.372487	0.416277	0.185318	0.438114	0.374824	0.113396	0.36249	0.428937	0.442164	0.260124	0.297076	0.316832	0.388454	0.218085	0.371952
Mus_musculus_newGene_12474	0.067772	0	0	0	0	0.154187	0	0	0	0	0	0	0.288076	0.212228	0	0	0	0	0	0.070424	0	0	0	0
Mus_musculus_newGene_12476	0	0	0	0.106247	0.076815	0	0.226362	0.074633	0.016494	0	0	0.063487	0	0	0.097353	0	0.310492	0.27243	0	0.544771	0.128484	0.178047	0.07557	0
Mus_musculus_newGene_12478	0.066365	0.368543	0.039363	0.098858	0	0.092852	0.020903	0	0.062852	0.085747	0	0	0.060318	0.170551	0	0.05762	0	0.066025	0	0.031468	0.130383	0.335535	0.059581	0
Mus_musculus_newGene_1248	0.740289	0.679354	1.41433	0.910379	0.506295	0.827721	0.947578	0.898512	0.547853	1.35727	0.463378	0.333686	0.583566	0.565214	1.47759	0.317405	0.780348	0.597465	0	0.945232	1.11036	0.877942	0.73868	0.221717
Mus_musculus_newGene_12480	0.060783	0	0	0.029175	0	0.381493	0	0	0	0	0.083882	0	0.080255	0.213546	0	0	0.07188	0.181442	0	0.092076	0	0	0	0
Mus_musculus_newGene_12481	0.17231	0.199097	0	0.203291	0.014056	0.321957	0.197682	0.093774	0	0.197236	0.229134	0.031232	0.226272	0.112341	0.271994	0.061836	0.069295	0	0.267132	0.28481	0.092154	0.056631	0.248942	0
Mus_musculus_newGene_12482	0.197974	0.112379	0.073447	0.054617	0.193869	0.085012	0.103777	0.18181	0.083177	0.104111	0.086638	0.045375	0.048538	0	0.072962	0.136715	0.066829	0.062024	0.166252	0.117166	0.111944	0.159038	0.099053	0.039228
Mus_musculus_newGene_12483	0.079355	0.017238	0	0	0	0	0	0	0.002418	0	0	0	0	0	0	0.002998	0	0	0.001351	0	0	0	0.12596	0
Mus_musculus_newGene_12484	0.97126	0.557241	1.01013	0.743834	0.920118	1.11058	0.720461	0.824542	0.972437	0.820343	0.682155	0.875331	0.785018	0.679213	0.725312	0.969673	0.579948	1.22852	0.944121	0.7213	0.851681	0.800592	1.02122	0.742262
Mus_musculus_newGene_12485	2.04723	1.44782	1.91568	2.24155	1.68044	2.03244	1.81704	1.82589	1.76753	2.0695	1.59176	1.94387	2.24146	1.92591	2.10689	2.06259	1.98304	1.98693	2.34183	1.88765	2.20404	2.26205	1.85676	1.91107
Mus_musculus_newGene_12486	0	0	0.133143	0.175457	0.03787	0.081271	0	0.051644	0.093618	0.102991	0.058613	0.133932	0	0	0.110575	0.099336	0.131981	0	0.257335	0	0.114755	0	0.033096	0
Mus_musculus_newGene_12487	0	0.26289	0	0	0	0	0	0	0	0	0	0	0	0	0	0.070207	0	0	0	0	0.080712	0	0	0
Mus_musculus_newGene_12488	0.157527	0	0	0	0.46378	0	0	0.075401	0.162639	0	0	0.095847	0	0.055108	0.145016	0	0	0	0.31339	0.132184	0	0	0	0
Mus_musculus_newGene_12489	1.59515	1.39534	1.32163	1.46316	1.69565	1.95355	1.42469	1.14081	1.29186	1.18429	1.59944	1.15162	0.953713	1.27115	1.11399	1.57018	1.3238	1.5616	1.11912	1.52026	1.22583	1.45147	1.23881	1.30045
Mus_musculus_newGene_1249	0.343518	0.749373	0.593061	0.661374	0.183157	0.577189	0.628079	0.361315	0.456897	0.343805	0.322561	0.441606	0.375741	0.189395	0.383141	0.394626	0.526953	0.715103	0.336948	0.449187	0.788109	0.607231	0.570904	0.585309
Mus_musculus_newGene_12490	1.13406	1.04228	1.40598	1.1488	0.939037	0.991207	0.779044	0.833701	0.947436	1.13365	0.923898	1.47253	1.07248	1.1664	1.17726	1.26706	0.654905	0.713603	0.930012	1.32721	0.930496	0.872017	1.24909	0.862415
Mus_musculus_newGene_12495	0	0	0.158707	0	0	0	0	0.184904	0	0	0	0	0.157945	0	0.061215	0	0	0	0	0	0.070634	0.050502	0	0
Mus_musculus_newGene_12498	0.400367	0	0.19594	0.12962	0.276411	0.438473	0.239166	0.245907	0.127079	0.146483	0.225324	0.192775	0.404136	0.397508	0.267705	0.132819	0.354098	0.459089	0.086794	0.053398	0.26024	0.117417	0.281924	0.164834
Mus_musculus_newGene_12500	0	0	0	0	0.202904	0.049742	0	0	0	0	0.098753	0	0.195438	0.062765	0	0.2402	0	0	0	0	0	0	0	0
Mus_musculus_newGene_12501	0.348613	0.141331	0.480296	0.194116	0.355764	0.292682	0.229905	0.411783	0.414432	0.26015	0.360886	0.144844	0.14199	0.32519	0.302043	0.373419	0.181808	0.146272	0.247528	0.197515	0.244402	0.300842	0.206263	0.22225
Mus_musculus_newGene_12503	0.72942	1.15449	0.390677	0.625593	0.692926	1.022	1.00424	0.535278	0.756876	0.664399	0.547793	0.795115	0.718213	0.912689	0.526003	0.826671	0.702807	0.767535	0.645133	0.650067	0.903808	1.26293	0.683974	0.889918
Mus_musculus_newGene_12504	0	0	0	0	0	0	0	0	0	0	0	0	0	0	0	0.017036	0	0	0.010455	0	0	0	0.123677	0
Mus_musculus_newGene_12505	0	0.06517	0	0	0	0	0.079509	0	0	0.03601	0	0	0	0.030139	0	0	0.097497	0	0	0	0	0.093241	0.089605	0.024832
Mus_musculus_newGene_12506	0	0	0	0	0	0	0	0	0	0	0	0.06332	0	0	0	0	0	0	0	0	0	0.063621	0	0
Mus_musculus_newGene_12512	0.902982	0.86566	1.37194	0.527712	0.567989	0.756789	0.549124	0.215687	0.975216	0.549646	0.301418	0.303011	0.566937	0.574778	0.582623	0.222799	0.672564	0.652189	1.30548	0.059639	0.758791	0.427789	0.71546	0.224811
Mus_musculus_newGene_12513	0.276182	0.136051	0.436336	0.409877	0.583049	0.213466	0.400052	0.277456	0.328615	0.332192	0.236575	0.331373	0.224974	0.272102	0.266245	0.6861	0.118845	0.477404	0.455919	0.438388	0.556582	0.389808	0.430124	0.22215
Mus_musculus_newGene_12514	0	0	0	0.085739	0	0.15361	0	0	0	0.069582	0	0	0.045753	0	0.167939	0.092114	0	0	0	0	0.21017	0	0	0
Mus_musculus_newGene_12516	0	0	0	0	0	0	0	0	0	0.491302	0.234156	0	0	0	0	0	0	0	0	0	0	0	0	0
Mus_musculus_newGene_12517	0.064405	0	0	0	0	0	0	0.246091	0	0	0	0	0.274787	0	0.041614	0	0	0	0	0	0.197092	0	0	0
Mus_musculus_newGene_12518	0.886465	0.877308	1.83065	1.10564	1.18586	1.33115	0.893735	0.875983	1.45167	0.956752	1.1328	1.04795	1.16458	1.21789	1.37502	1.36947	1.43214	1.13454	1.17365	1.80559	1.54486	1.13318	2.19521	1.59945
Mus_musculus_newGene_12519	13.5373	15.9163	11.7767	13.8689	16.2497	14.52	14.7387	13.6663	14.2797	14.0624	14.4719	13.4365	12.8031	14.7763	11.8545	14.4173	13.5974	14.9619	11.4631	14.2243	13.3803	14.0988	13.7312	18.4807
Mus_musculus_newGene_1252	4.84603	5.5007	4.93468	5.30616	5.72482	6.11477	5.04866	5.5858	4.97437	5.14701	5.76501	5.20236	5.24874	5.90568	5.22542	5.503	4.95014	5.60097	6.612	6.71833	6.13131	4.76666	5.4812	6.01716
Mus_musculus_newGene_12520	0.910344	1.59219	1.73814	1.4872	1.54884	1.1039	2.4925	2.69095	1.438	1.49885	2.03239	0.985656	1.62094	1.52753	1.64872	1.83234	1.95311	2.54888	1.38282	1.84833	1.94765	1.62976	1.34625	2.42665
Mus_musculus_newGene_12521	0.186669	0.053742	0.121858	0.080247	0.161577	0.060726	0.090847	0	0	0.145259	0.26664	0.140139	0.225638	0.128145	0.074901	0	0.072962	0.078143	0.259472	0.051249	0	0	0.145647	0.413495
Mus_musculus_newGene_12525	0.269105	0.421513	0.343734	0.204158	0.349463	0.263323	0.359695	0.366525	0.33758	0.475527	0.246932	0.456359	0.602264	0.53377	0.320674	0.28315	0.162853	0.319506	0.314029	0.272902	0.261701	0.369388	0.290141	0.428382
Mus_musculus_newGene_12526	0	0	0	0	0	0	0	0	0.076605	0	0	0	0	0	0	0	0	0.307999	0	0	0	0	0	0
Mus_musculus_newGene_12527	0.101162	0.091785	0.130382	0.092646	0.113529	0.064599	0.259866	0.098766	0.040562	0.061313	0.039062	0.091101	0	0	0	0	0.206204	0.16481	0	0	0.094613	0.023874	0.104425	0.063654
Mus_musculus_newGene_12530	0.199625	0.194694	0.292464	0.266809	0.260647	0.539842	0.251009	0.308992	0.393659	0.508108	0.275168	0.361279	0.399375	0.769947	0.323539	0.507031	0.698079	0.340959	0.091017	0.479922	0.182755	0.473567	0.203011	0.794651
Mus_musculus_newGene_12531	0	0	0	0	0	0	0	0.075596	0	0	0	0.104217	0	0	0	0	0	0	0	0	0	0	0	0
Mus_musculus_newGene_12532	1.3801	0.599872	1.10819	1.39608	2.16648	1.2092	1.1259	1.5054	0.942566	1.48619	0.911086	0.998718	0.731294	0.826238	1.35506	1.38339	0.766139	0.732091	1.35505	1.25645	1.24948	1.79493	0.985917	0.535519
Mus_musculus_newGene_12533	96.8893	92.6076	98.2805	97.6523	106.469	110.057	110.793	104.935	106.273	102.144	106.466	108.789	104.946	104.567	97.7967	97.1285	97.2664	93.9883	88.627	100.652	95.2809	96.6769	112.428	92.9211
Mus_musculus_newGene_12537	0.202295	0.104053	0	0.030078	0.106342	0.028753	0.039753	0	0.11414	0	0.161254	0.117348	0.058866	0.056807	0.072971	0.041262	0.050838	0.072156	0.108997	0.224907	0.102483	0	0	0.15774
Mus_musculus_newGene_12538	0.754284	0.074054	0.082511	0	0.217291	0.199256	0	0.111253	0.166237	0	0.030421	0.027977	0.31948	0.03056	0.1807	0.088758	0.261675	0.141598	0.268598	0.045949	0.095568	0.26119	0.023728	0
Mus_musculus_newGene_12539	0	0	0.021322	0.227275	0	0	0	0	0	0.088791	0.069308	0.077978	0.059514	0	0	0	0.07533	0.119945	0	0.227999	0.250489	0	0.117212	0.123044
Mus_musculus_newGene_1254	0	0.135049	0	0	0	0	0	0	0	0	0	0	0	0	0	0	0	0	0	0	0	0	0	0
Mus_musculus_newGene_12540	0.100313	0.156285	0.048795	0	0.374767	0.118391	0.326547	0.176482	0	0	0	0	0.052408	0	0.174556	0.10661	0	0.156631	0.135015	0	0.052502	0	0.082804	0
Mus_musculus_newGene_12541	0.045541	0	0.129027	0	0	0.057794	0.037717	0.023187	0	0.048866	0.046232	0	0.087198	0	0.03399	0.205802	0	0	0	0	0.173673	0	0.046747	0
Mus_musculus_newGene_12545	0.330561	0.585238	0.512995	0.498403	0.910094	0.774618	0.724815	0.561598	0.621571	0.440666	0.583591	0.420396	0.658737	0.812353	1.11616	0.617932	0.456849	0.521002	0.681468	0.413318	0.621007	0.67351	0.529245	0.584488
Mus_musculus_newGene_12547	0.172993	0	0.133034	0	0.071599	0.209044	0	0	0	0	0	0	0	0	0.036747	0	0	0.182554	0	0	0	0	0.100739	0
Mus_musculus_newGene_12549	0	0.283487	0	0	0	0.154362	0	0	0	0	0	0	0	0	0	0	0	0	0	0.050697	0.171562	0	0	0.158815
Mus_musculus_newGene_1255	2.45517	1.81917	3.04814	2.48471	1.7484	1.8975	1.9052	1.92622	2.53027	1.90401	1.64644	2.87987	2.22525	1.88365	3.5882	2.60764	1.85681	2.50907	2.19659	2.18155	2.30618	2.05737	2.60556	2.35838
Mus_musculus_newGene_12550	0.265572	0	0.024109	0.169756	0.075243	0.233652	0.273556	0.080618	0.109859	0.177552	0.232955	0	0.077012	0.069563	0.241901	0.377819	0.167434	0.052853	0.294434	0	0	0.084468	0.123252	0
Mus_musculus_newGene_12551	0	0	0	0	0	0	0.434421	0	0	0	0	0	0	0	0.04593	0	0	0.061652	0	0	0	0	0	0
Mus_musculus_newGene_12553	0	0	0	0	0	0	0.313083	0.135542	0	0	0.10645	0.081372	0.132694	0	0.054744	0	0.030112	0	0	0.104061	0	0.089919	0.170524	0
Mus_musculus_newGene_12555	0	0	0	0	0	0	0	0	0	0	0	0	0.288119	0	0	0	0	0	0	0	0	0.17448	0	0
Mus_musculus_newGene_12556	0.150777	0	0.033418	0	0	0	0	0	0.187804	0	0.049051	0	0	0	0.030593	0	0.059901	0.081998	0	0	0	0	0	0
Mus_musculus_newGene_1256	0.167726	0.13322	0.080227	0.051834	0.027546	0.112715	0.123282	0.116563	0	0.096886	0.031494	0.269802	0.125413	0.045182	0.120938	0.109296	0	0.127954	0.266793	0.064553	0.06444	0	0.087865	0.146994
Mus_musculus_newGene_12560	0.374308	0.353463	0.313864	0.541889	0.178177	0.330238	0.133258	0.289939	0.251198	0.155727	0.09596	0.169285	0.123158	0.128016	0.276581	0.214172	0.226052	0.288662	0.329569	0.139556	0.288403	0.251055	0.320474	0.246941
Mus_musculus_newGene_12564	0.07166	0.028193	0.066584	0.040646	0	0.120219	0.053311	0.034445	0.142984	0.145113	0.090792	0.149981	0.062063	0.027791	0.231889	0.101481	0.031738	0.036556	0.179125	0.046635	0.063844	0.061565	0.103498	0.057706
Mus_musculus_newGene_12565	0	0.035167	0.131257	0.126696	0.071641	0	0	0	0	0	0	0.052774	0	0	0.082908	0.218195	0	0	0	0.139294	0.247167	0	0	0
Mus_musculus_newGene_12566	0	0	0.274086	0.070326	0.120999	0.114427	0.052953	0	0	0	0	0	0	0.072545	0.137865	0	0	0	0	0	0.164978	0.1122	0	0.080668
Mus_musculus_newGene_12567	0.078261	0	0.353879	0.12414	0.233042	0	0.109421	0.13612	0.23554	0.095926	0.246978	0.121694	0.102208	0.152325	0.215192	0.164496	0.026554	0.194908	0.217065	0.167479	0.150613	0.074343	0.147484	0
Mus_musculus_newGene_12568	0.246217	0.164211	0.530075	0.147446	0.331812	0.18858	0.262072	0.258602	0.066887	0.224033	0.221064	0.244336	0.489002	0.199833	0.222043	0.218088	0.10398	0.350362	0.037252	0.382958	0.027014	0.147125	0.195072	0.296692
Mus_musculus_newGene_1257	3.471	2.39648	3.54348	3.62087	2.70409	2.8132	2.54832	2.67382	3.13908	2.91068	2.81364	3.25972	3.19483	2.99748	4.05421	3.22059	2.7586	3.32888	3.08845	3.31965	2.80284	3.15948	3.64828	3.37477
Mus_musculus_newGene_12571	0	0.135412	0	0	0	0	0	0	0	0	0	0	0	0	0	0	0	0	0	0	0	0	0	0
Mus_musculus_newGene_12573	0.193102	0	0.085483	0.089451	0	0.344603	0	0.124135	0	0.089514	0.106889	0.130046	0.04986	0	0.072077	0.222564	0	0.078267	0	0.046346	0.087033	0.317203	0.261708	0
Mus_musculus_newGene_12574	9.04993	7.89175	7.84745	9.43426	7.10982	9.80431	7.34133	6.30282	5.65372	7.42133	7.28478	6.10903	7.85729	8.04329	7.62928	8.39784	5.51541	6.75696	8.28267	6.18531	5.33376	8.86638	7.11717	8.02118
Mus_musculus_newGene_12575	0.016352	0	0.042727	0.161508	0	0	0	0	0.098754	0.10162	0.045031	0.088918	0	0	0	0.115826	0	0.162716	0	0	0	0	0.099777	0
Mus_musculus_newGene_12576	2.2076	1.82312	2.16951	1.88	1.49383	1.92367	1.83841	1.73132	2.12035	1.81482	1.8494	1.69983	2.31964	1.47868	1.96001	2.23583	1.70322	1.93978	1.94163	1.88458	2.28681	2.62194	2.41671	1.8564
Mus_musculus_newGene_12578	0.338713	0.564596	0.763154	0.6332	1.16499	0.922041	0.757605	0	1.17832	0.589366	0.89374	1.19633	0.518615	0.906056	0.550354	0.73596	1.08437	1.14468	0.737142	0.905588	1.31174	0.951313	1.00184	0.750892
Mus_musculus_newGene_12579	0.623346	0.434678	0	0.573477	0	0	0	0.579842	0.04223	0.648665	0	0.05639	0.246281	0	0.495407	0.233586	0	0	0.410606	0.096917	0	0.137217	0.387192	0
Mus_musculus_newGene_1258	0	0	0	0.129219	0	0	0	0	0	0	0.068535	0.071619	0	0.284064	0	0	0.285275	0.17602	0.115176	0	0.188473	0.076128	0.244977	0
Mus_musculus_newGene_12580	0	0	0	0	0	0.358456	0.160791	0	0.062277	0	0	0	0	0	0	0	0.073128	0	0	0	0.025204	0	0	0
Mus_musculus_newGene_12583	0	0	0	0	0.078645	0	0.13896	0	0	0	0	0.069104	0.065219	0.037511	0.063025	0	0	0	0	0	0	0.041802	0	0
Mus_musculus_newGene_12584	0.2455	0.144847	0.577806	0.208386	0.309019	0.29016	0.199174	0.432125	0.166167	0.347752	0.191883	0.097444	0.161096	0.266687	0.450503	0.400126	0.05365	0.476105	0.692308	0.686808	0.420645	0.303604	0.417025	0.159637
Mus_musculus_newGene_12585	0	0	0	0	0	0	0	0	0	0	0	0.113537	0	0.077786	0	0	0	0.093916	0.146486	0.117595	0.123868	0	0	0
Mus_musculus_newGene_12587	0	0	0.135154	0	0	0.182384	0	0	0	0	0	0	0	0	0	0.04465	0	0	0	0	0	0	0	0
Mus_musculus_newGene_12588	0.356091	0.664976	0.750844	0.444166	0.511302	0.118482	0.273562	0.254976	0.461097	0.429988	0.620974	0.460097	0.786753	0.615551	0.552577	0.444664	0.386742	0.570132	0.289312	0.420523	0.35744	0.538641	0.614106	0.168064
Mus_musculus_newGene_12589	0.12405	0.088729	0.106851	0.210948	0.339396	0.582269	0.220026	0.67191	0.295189	0.046636	0.155542	0.084635	0.100494	0.1453	0.098472	0.058867	0.265803	0.09764	0	0	0.103263	0.303579	0.003389	0.610868
Mus_musculus_newGene_1259	0	0.120181	0.120275	0.033909	0	0.058539	0.131877	0.173123	0	0.245465	0.12423	0.218024	0	0	0.332769	0	0.105742	0.289789	0.087234	0.202269	0.126486	0	0.208188	0.119348
Mus_musculus_newGene_12590	0	0	0	0	0	0	0.137427	0	0	0	0	0	0	0	0	0	0	0.05006	0	0.393226	0	0	0	0
Mus_musculus_newGene_12591	0	0.211262	0	0	0	0	0	0	0	0.051544	0.243694	0.125336	0	0	0	0.046128	0.047783	0	0	0	0	0	0	0
Mus_musculus_newGene_12593	0.583044	0.506451	0.470252	0.435757	0.272783	0.518398	0.521782	0.419185	0.418028	0.444765	0.496781	0.57024	0.44604	0.468135	0.491952	0.319032	0.480468	0.668695	0.485999	0.377825	0.821935	0.484585	0.437297	0.313905
Mus_musculus_newGene_12594	0	0	0	0	0	0	0	0.08937	0.110525	0	0	0	0	0	0	0	0	0	0	0	0	0	0	0
Mus_musculus_newGene_12595	0.556368	0.428047	0.449891	0.515469	0.423181	0.56505	0.572482	0.777051	0.44183	0.454714	0.422297	0.600774	0.516448	0.529866	0.3902	0.665348	0.560047	0.515789	0.523813	0.352223	0.591248	0.263939	0.519857	0.554872
Mus_musculus_newGene_12596	0	0	0	0	0	0	0	0	0	0	0	0	0	0	0	0	0	0.205333	0	0	0	0	0	0
Mus_musculus_newGene_12597	0.198432	0	0.397804	0	0	0.22056	0	0.339333	0.030758	0	0.155948	0	0.331478	0	0.161969	0.220603	0	0.191298	0	0	0.252239	0.098279	0	0.178472
Mus_musculus_newGene_12598	0.032409	0.137401	0.139665	0.078176	0.140299	0.170385	0.208705	0.05872	0.156004	0.150291	0.169266	0.179658	0.295743	0.107969	0.133084	0.100966	0.096423	0.207644	0.424648	0.223659	0.221859	0.138837	0.132045	0.279597
Mus_musculus_newGene_12600	0.954449	0.756928	0.993631	1.25889	1.12459	1.48267	0.785152	1.48079	1.11224	1.14281	1.0076	0.945623	1.19896	1.16715	1.15685	1.17432	1.09989	0.913629	0.893436	1.54868	1.08365	0.968761	1.21525	0.706832
Mus_musculus_newGene_12602	0.147898	0.303805	0.104411	0.280268	0	0.107411	0.101747	0.111422	0	0	0.175357	0	0.164275	0	0.387833	0.306502	0	0.129546	0.134609	0.160518	0.155439	0	0.195831	0
Mus_musculus_newGene_12604	0	0	0	0	0	0	0	0	0	0	0	0	0	0	0.287123	0	0	0	0	0	0	0	0	0
Mus_musculus_newGene_12608	0	0	0.300812	0	0.279606	0.18344	0	0.253519	0.175959	0	0	0.052252	0	0	0.120286	0	0	0.092455	0	0	0	0.235519	0	0
Mus_musculus_newGene_12610	0.195793	0.619034	0	0.125366	0.042307	0.16163	0.158369	0.242765	0.268401	0.110827	0.223756	0.230355	0.165895	0.452937	0.303865	0	0.092713	0.101828	0.109759	0.16186	0.082494	0.321197	0	0
Mus_musculus_newGene_12611	0	0	0.199145	0	0	0	0	0	0	0	0	0	0	0	0	0	0	0	0	0	0	0	0.133434	0.191614
Mus_musculus_newGene_12612	0	0	0	0	0	0	0.223015	0	0	0	0	0	0	0	0.060896	0	0.042455	0	0	0	0	0	0	0
Mus_musculus_newGene_12613	0	0	0	0	0	0	0.057021	0	0	0	0	0	0	0	0.129815	0	0	0	0	0	0	0	0	0
Mus_musculus_newGene_12614	0	0	0	0	0	0	0	0	0	0	0.394708	0.094458	0	0	0	0	0	0.040846	0	0	0	0	0	0
Mus_musculus_newGene_12615	3.20957	3.08017	3.26524	3.86802	3.36895	3.34321	0.536765	3.33918	3.13622	3.20764	4.74132	0.42833	0.888787	4.17145	4.0273	3.82604	3.39255	3.51534	2.81559	2.80343	3.88726	3.01017	3.5614	4.16818
Mus_musculus_newGene_12616	0.117424	0.334888	0	0.298695	0.090465	0.190039	0.370777	0	0.515225	0.18752	0.089935	0.349106	0	0.180177	0	0.349628	0.21832	0.193551	0	0.432206	0.052532	0.217814	0.235819	0.155438
Mus_musculus_newGene_12619	2.07087	1.34542	1.20332	1.56736	1.03305	1.40583	1.44683	1.60215	1.12179	0.954186	0.935833	1.46339	1.23397	1.29201	0.664953	1.31613	0.998788	0.853696	0.981456	1.35341	0.847402	1.32122	1.40218	0.949306
Mus_musculus_newGene_12620	0	0	0	0	0	0	0	0	0	0	0.341748	0	0.032926	0	0	0	0	0	0	0	0	0	0	0
Mus_musculus_newGene_12621	0.779587	0.347425	0.379788	0.419235	0.359228	0.582907	0.43674	0.412743	0.380408	0.621584	0.287972	0.587489	0.576373	0.31174	0.548875	0.506993	0.34243	0.360772	0.335944	0.857805	0.475367	0.727585	0.630235	0.607567
Mus_musculus_newGene_12622	1.95639	0.531931	1.95628	1.63633	2.0153	1.63262	1.7259	1.36081	2.31704	1.90348	1.03007	2.27096	1.70829	1.65324	2.22138	1.58279	1.69649	1.90131	2.07239	1.46521	2.59321	1.9153	2.03027	1.24213
Mus_musculus_newGene_12623	0	0	0	0.270911	0	0.351593	0.019283	0	0	0	0.146174	0	0.064402	0	0	0	0.188405	0.219884	0	0.020389	0.132132	0.268101	0.058063	0.349461
Mus_musculus_newGene_12626	0.322494	0.110707	0.310319	0.30354	0.275415	0.250883	0.247796	0.217501	0.307198	0.245119	0.228602	0.159714	0.235209	0.146648	0.191156	0.258624	0.177518	0.266069	0.353407	0.501585	0.195626	0.229466	0.12511	0.702404
Mus_musculus_newGene_12629	0.369818	0.752693	0.916595	0.460109	0.503774	0.469764	0.63994	0.461456	0.702186	0.593879	0.587742	0.855771	0.365748	0.527308	0.605494	0.618602	0.542635	0.625034	0.519722	0.585576	0.678554	0.547618	0.583617	0.45104
Mus_musculus_newGene_1263	0.339277	0.173355	0.269112	0.24516	0.159515	0.126774	0.09067	0.222449	0.171835	0.180192	0.273608	0.080483	0.153635	0.38575	0.267618	0.225379	0.105597	0.222623	0.097818	0.171899	0.223682	0.297758	0.234777	0.118101
Mus_musculus_newGene_12630	0	0	0.183444	0	0.1396	0.173811	0.098406	0	0	0.131009	0.14311	0	0.027554	0.085383	0	0	0.033767	0.161107	0	0.041137	0	0	0.114792	0.080835
Mus_musculus_newGene_12631	0.250323	0.059057	0.083971	0.068257	0.225115	0.149922	0.040921	0.078662	0	0	0.060856	0	0.025614	0.030473	0.01844	0	0.012633	0	0.170907	0.121573	0	0	0	0.058696
Mus_musculus_newGene_12632	0.026879	0.19626	0.116015	0	0.149464	0	0.141153	0.100521	0.240124	0.204874	0.02954	0	0	0	0.243969	0.093548	0.066338	0	0.129229	0.101402	0.20013	0.107648	0.052244	0
Mus_musculus_newGene_12633	0	0	0.171131	0	0.088605	0.22743	0	0	0	0	0.081904	0	0	0.055272	0	0	0.030311	0.232957	0	0.033227	0	0	0.078995	0.06558
Mus_musculus_newGene_12634	0	0.047216	0.027442	0.360954	0.028087	0.178822	0	0	0	0.067961	0	0.182543	0.050086	0.062748	0.014544	0	0	0.081998	0.038543	0	0.071432	0	0	0
Mus_musculus_newGene_12635	0.39918	0.26845	0.120187	0.335939	0.237325	0.236619	0.224987	0.295393	0.227254	0.152853	0.17006	0.237996	0.393026	0.132268	0.253989	0.243766	0.261179	0.367174	0.157618	0.304056	0.212704	0.076683	0.190401	0.330695
Mus_musculus_newGene_12636	0.139855	0.08767	0.47822	0.195244	0.143451	0.121372	0.161035	0.284244	0.064429	0.051911	0.075306	0.062506	0.433027	0.197015	0.326727	0.49058	0.060891	0.201354	0.083902	0.020143	0.197359	0.069984	0.127055	0.136981
Mus_musculus_newGene_12637	0.097529	0	0	0	0.422775	0	0.073082	0	0	0	0	0	0	0	0	0	0	0	0	0	0	0.048871	0	0
Mus_musculus_newGene_12639	0	0	0	0	0	0	0	0.044847	0	0	0	0	0	0.033901	0.21772	0	0.157875	0	0	0	0	0	0	0
Mus_musculus_newGene_12644	0	0	0	0	0	0	0	0	0	0	0.161042	0	0	0	0	0	0	0	0	0.286209	0	0	0	0
Mus_musculus_newGene_12645	0.531517	0.129995	0.354597	0.334802	0.429042	0.524172	0.360608	0.33426	0.471131	0.235066	0.205602	0.32607	0.431277	0.443655	0.320348	0.740267	0.23091	0.290949	0.419911	0.477956	0.346582	0.353314	0.417197	0.343391
Mus_musculus_newGene_12646	0.129183	0.162916	0.231694	0.214763	0	0.199309	0.044383	0.198075	0	0.129203	0.221368	0	0.284465	0.386189	0.266986	0	0.184487	0	0.068604	0	0.104747	0.131762	0	0.07728
Mus_musculus_newGene_12649	0.128105	0	0	0.142146	0	0.183042	0	0.132485	0.149146	0	0.053339	0	0.157212	0.104275	0.038292	0	0	0	0	0	0	0.039136	0	0
Mus_musculus_newGene_12650	0	0	0.121081	0.081324	0.046415	0	0	0	0	0	0	0	0.056892	0	0	0	0	0.107019	0	0.156764	0	0	0.102058	0.023781
Mus_musculus_newGene_12651	0.041988	0	0.042441	0	0.038641	0	0	0.067894	0.082438	0.071372	0	0.158363	0	0.222926	0.353644	0.215258	0	0.033919	0.102091	0.077865	0.391693	0	0.06954	0
Mus_musculus_newGene_12654	0.0584	0.091823	0.029646	0.131873	0.139191	0.103199	0	0	0.182831	0.204755	0.077112	0.022462	0.056737	0.077334	0.296295	0.253073	0.010847	0.068895	0.055766	0.105941	0.068616	0	0.190488	0.144982
Mus_musculus_newGene_12655	0.18195	0.150371	0.026939	0.096212	0.017461	0	0.046621	0	0.017871	0.151538	0.110444	0	0	0	0.107514	0	0	0.210798	0.190875	0.008916	0	0.021088	0.043436	0.130912
Mus_musculus_newGene_12658	0	0	0	0	0.21674	0	0	0	0	0	0	0.080326	0	0	0	0	0	0	0	0	0	0	0	0
Mus_musculus_newGene_12659	0.119078	0.023042	0.100321	0.340257	0	0.093002	0.145867	0.41307	0.151726	0	0.283107	0.386779	0.287338	0.067782	0.214148	0	0.238579	0.260504	0.465177	0.130041	0.203856	0	0.157805	0
Mus_musculus_newGene_1266	0	0	0	0.0599	0	0	0	0	0	0	0	0	0	0	0	0.059477	0	0	0	0	0	0	0	0
Mus_musculus_newGene_12660	1.55879	2.06969	1.57695	1.87602	1.20029	1.65035	1.18287	1.60186	1.41605	1.23774	2.0178	1.21093	1.90598	1.35212	1.94297	1.21673	0.654657	1.91292	1.99755	1.45667	1.55432	1.17512	1.40766	2.37161
Mus_musculus_newGene_12662	0	0	0	0	0	0	0	0.200123	0	0.151925	0	0	0	0	0	0	0	0	0	0.030435	0	0.098527	0	0
Mus_musculus_newGene_12663	0.194515	0.252265	0.301754	0.206808	0.281571	0.493927	0.351759	0.188101	0.136467	0.22322	0.154531	0.292695	0.168197	0.222814	0.277758	0.168495	0.308263	0.158879	0.311813	0.180118	0.161104	0.494339	0.377348	0.372594
Mus_musculus_newGene_12664	20.2224	18.8629	19.2329	18.9379	20.2139	20.4696	18.8282	20.2442	20.3123	17.9955	20.0514	22.1462	19.2392	18.4038	17.3601	17.5954	20.1274	18.7894	18.605	20.4259	18.2594	19.4231	21.4141	20.4667
Mus_musculus_newGene_12666	0	0	0	0.062156	0.051101	0.10855	0	0	0	0.301851	0.111122	0.066873	0	0.099034	0.03191	0.092747	0	0	0	0.098984	0.154189	0.098343	0	0
Mus_musculus_newGene_12667	1.0094	0.512778	0.677095	0.477894	1.15025	0.441114	0.756949	1.03156	0.702124	0.304502	0.522017	0.744727	0.864855	0.409418	0.78314	0.948672	0.708391	0.44346	0.627752	0.908955	0.650813	0.704902	0.719213	1.05528
Mus_musculus_newGene_12668	0	0	0	0	0	0	0	0	0	0.057974	0	0.09108	0	0	0	0	0.063421	0	0.164316	0	0	0	0	0
Mus_musculus_newGene_12671	0.158067	0.338047	0.420425	0.237304	0.222223	0.241969	0.241298	0.438775	0.379403	0.254268	0.349703	0.225119	0.261166	0.612567	0.379845	0.371842	0.180432	0.690496	0.385125	0.308619	0.15538	0.331307	0.219538	0.230222
Mus_musculus_newGene_12673	0.096735	0.409206	0.090276	0.537316	0.023191	0.849503	0.383702	0.223833	0.516374	0.194263	0.166867	0.134768	0.224345	0.42943	0.663945	0.269611	0.366213	0.276432	0.818414	0.434982	0.326096	0.562812	0.566636	0.699987
Mus_musculus_newGene_12674	0.132944	0.432444	0.469633	0.452491	0.40994	0.333101	0.056022	0.131012	0.172463	0.434927	0.174957	0.541538	0.17176	0.412801	0.138861	0.214294	0.136045	0.265026	0.277731	0.189053	0.452524	0.346207	0.280784	0.033746
Mus_musculus_newGene_12677	0	0.100805	0.306029	0	0.139312	0	0	0	0	0.261888	0	0	0.255195	0	0.210679	0	0.149435	0.163103	0.096217	0	0.180433	0.037467	0.399319	0.220263
Mus_musculus_newGene_12678	0	0	0	0	0	0	0	0	0	0	0	0	0	0	0	0.13988	0	0	0	0	0	0	0	0.064669
Mus_musculus_newGene_12679	0	0	0	0	0	0.240915	0	0	0	0	0	0	0	0.222329	0	0	0	0	0	0	0	0	0	0
Mus_musculus_newGene_12680	0.0441	0.037531	0.087531	0	0	0	0	0	0	0	0	0	0	0	0	0	0	0.03658	0	0.270096	0	0	0	0
Mus_musculus_newGene_12681	0	0	0	0	0	0.235423	0	0	0	0	0	0	0	0	0	0	0	0	0	0	0	0	0	0
Mus_musculus_newGene_12683	0	0.204736	0	0.300078	0	0	0	0	0	0.219908	0	0	0	0	0	0	0	0	0	0	0	0	0	0
Mus_musculus_newGene_12684	0	0	0.147149	0	0	0.060938	0	0	0.115507	0	0	0	0.040116	0	0	0	0.061845	0.087626	0	0	0.043862	0.038222	0	0
Mus_musculus_newGene_12685	0.107563	0.213326	0.236506	0.418943	0.273875	0.455655	0.192776	0.19955	0.189248	0.256578	0.178323	0.207282	0.17008	0.095696	0.183058	0.381656	0.26395	0.373485	0.343445	0.134348	0.384548	0.21545	0.141001	0.049132
Mus_musculus_newGene_12688	0	0.096187	0.08787	0.320829	0.287174	0.354026	0.311591	0.029348	0.125466	0.062301	0.201021	0.199798	0.166907	0.16381	0.051817	0.017858	0.107012	0.163695	0.091293	0	0.115211	0.086461	0.066294	0.065718
Mus_musculus_newGene_12689	0	0	0	0	0	0	0.113023	0	0	0	0	0	0	0	0	0.046928	0	0	0	0.175025	0	0	0	0
Mus_musculus_newGene_12690	0	0.128094	0.149285	0.240253	0	0.173956	0	0.066847	0	0	0	0	0	0	0.221947	0.407274	0	0	0	0.114846	0	0	0.044572	0
Mus_musculus_newGene_12691	0	0	0	0	0	0	0	0	0	0	0	0	0	0	0	0	0	0	0.158475	0	0	0	0	0
Mus_musculus_newGene_12692	0.171786	0.113016	0.075147	0.062351	0.265986	0.192545	0.208655	0.113173	0.240802	0.181714	0.13262	0.201273	0.375343	0.143966	0.159075	0.22928	0.145391	0.13396	0.188833	0.44098	0.145442	0.162882	0.054538	0.268365
Mus_musculus_newGene_12693	0	0	0.137729	0	0	0	0.081338	0	0	0	0	0	0	0.236315	0	0.206848	0	0	0	0	0	0	0	0
Mus_musculus_newGene_12694	0	0	0	0.060797	0	0.281401	0	0.067885	0	0	0	0	0	0.089609	0	0.063306	0	0	0	0	0.065032	0	0	0.07477
Mus_musculus_newGene_12695	0.163083	0	0	0	0	0	0	0	0	0	0	0	0	0	0	0	0	0	0	0	0	0	0	0
Mus_musculus_newGene_12696	0	0	0	0	0	0	0	0.073209	0	0	0	0	0	0	0	0	0	0	0.433565	0	0	0.211607	0	0
Mus_musculus_newGene_12697	0.322664	0	0.492599	0.105327	0.172225	0.050881	0.26558	0.080366	0.083818	0.144423	0.088819	0.093086	0.044533	0.27557	0.213203	0.086501	0.113521	0	0.193137	0.124436	0.187239	0.141406	0	0.068418
Mus_musculus_newGene_127	0.923204	1.10954	1.61412	0.967704	1.67959	1.06147	1.02849	0.942632	1.36498	0.567434	1.51871	2.03623	1.30873	1.55322	0.851598	1.25727	1.28899	1.53638	1.0067	0.56864	1.00122	1.52785	1.8925	1.19405
Mus_musculus_newGene_1270	0	0	0	0	0	0	0	0	0	0	0	0	0.169697	0	0	0	0.130703	0	0	0	0	0	0	0
Mus_musculus_newGene_12700	1.04408	1.14577	1.30937	2.17609	1.67449	2.22094	1.76294	2.04356	1.28818	2.34004	1.31916	2.16232	1.80685	2.16426	5.49206	1.8433	1.26344	1.21378	1.58711	3.94282	1.35671	1.44989	1.77705	1.99255
Mus_musculus_newGene_12702	0	0	0	0.155903	0	0	0	0	0	0	0	0	0	0.307608	0	0.173315	0	0.079693	0	0	0	0	0	0
Mus_musculus_newGene_12703	0	0	0	0	0	0.205202	0	0	0	0	0	0.202362	0	0	0.124269	0.081767	0	0.065149	0	0	0	0	0	0
Mus_musculus_newGene_12704	0.267752	0.21954	0.323759	0.401376	0.655528	0.474611	0.087933	0	0.245613	0.475986	0.291131	0.274448	0.074133	0.236521	0.355065	0.563725	0	0.464717	0	0.281844	0.580002	0.339356	0.45707	0.796477
Mus_musculus_newGene_12705	1.7308	1.1609	1.73633	2.09216	1.69754	1.92127	1.39709	1.26329	1.37961	2.0634	1.16919	1.92004	2.02275	1.44116	1.97527	1.62451	1.22517	1.47198	2.05096	1.6558	1.9526	1.38379	1.71202	1.25352
Mus_musculus_newGene_12706	0.03238	0	0	0.498333	0.391235	0.01128	0	0.018319	0	0.021256	0	0.016107	0.059371	0	0.133296	0	0	0.028888	0	0.006716	0.021931	0	0	0
Mus_musculus_newGene_12707	0.138546	0.00722	0.369869	0.044296	0.074822	0.263683	0.081946	0	0.073064	0.088377	0	0.158693	0.119318	0.163556	0.066322	0.059605	0.060856	0.027793	0.085894	0.062118	0	0.144585	0	0
Mus_musculus_newGene_12708	0.143293	0.02342	0.428942	0.325051	0.2739	0.368017	0.256512	0.324983	0.196666	0.159008	0.186495	0.207244	0.228858	0.123439	0.310827	0.090788	0.21992	0.16972	0.380604	0.460352	0.460858	0.241067	0.093959	0.194216
Mus_musculus_newGene_12710	0.434566	0.085538	0.345076	0.4492	0.240512	0.292736	0.188933	0.086615	0.050401	0.265739	0.294584	0.179926	0.367023	0.26826	0.233411	0.170053	0.138071	0.065792	0.281417	0.130073	0.131526	0.418975	0.212878	0.090215
Mus_musculus_newGene_12711	0.081537	0	0	0	0	0	0.298212	0	0	0	0	0	0	0	0	0	0	0	0	0	0.114495	0.060083	0	0
Mus_musculus_newGene_12713	0.259309	0.202611	0.096404	0.117667	0.270545	0.195077	0.295044	0.1217	0.254174	0.188469	0	0.061737	0.129719	0	0.214449	0.360465	0.197234	0.363127	0.562942	0.190314	0.129477	0.302978	0.272432	0.135461
Mus_musculus_newGene_12714	0.352443	0.089124	0.166267	0.10543	0.260526	0.269529	0.405938	0	0.143928	0.163417	0.239893	0.185269	0.253992	0.238322	0.226532	0.243376	0.144262	0.152718	0.349878	0.152167	0.073726	0.22877	0.18027	0.089116
Mus_musculus_newGene_12715	0	0	0	0	0	0	0	0	0	0	0	0	0	0	0	0	0	0	0	0	0.138795	0	0	0
Mus_musculus_newGene_12716	0	0	0.076963	0	0	0.06834	0.131974	0.065375	0	0	0	0.05044	0	0.161631	0.048251	0	0.199477	0.031959	0.063516	0	0	0.074635	0	0
Mus_musculus_newGene_12717	0.150252	0	0.154381	0	0.085116	0.120276	0.103456	0.102919	0.026333	0.028168	0.070349	0.221589	0.073705	0.13885	0.195782	0.139869	0.10182	0.037847	0.030796	0.048405	0.049841	0.045243	0	0.095851
Mus_musculus_newGene_12718	0.181786	0.283515	0.088273	0.10845	0.252083	0.066641	0.067322	0.201289	0.131786	0.224022	0.178914	0.204552	0.158649	0.249545	0.110132	0.421695	0.375846	0.317028	0.063962	0	0.189723	0.194986	0.203461	0.105974
Mus_musculus_newGene_12719	0.262104	0.18842	0	0.239105	0.035153	0.070598	0.045469	0.108829	0.121582	0.08011	0.076953	0	0.183	0.043803	0.030374	0.048219	0.092203	0	0	0.081697	0	0.112878	0.100383	0
Mus_musculus_newGene_1272	0.528339	0.144769	0.260085	0.285217	0.185819	0.392681	0.573588	0.447906	0.185959	0.323799	0.271369	0.140162	0.35134	0.281087	0.449261	0.570439	0.245992	0.226333	0.329857	0.245338	0.084644	0.75155	0.116384	0.490693
Mus_musculus_newGene_12720	0	0	0	0.117224	0	0	0	0	0	0	0	0.222267	0	0	0	0	0	0	0	0	0	0	0	0
Mus_musculus_newGene_12722	0.369188	0	0	0	0	0	0	0	0	0	0	0	0	0	0	0	0	0	0	0	0	0	0	0
Mus_musculus_newGene_12723	0.374075	0.287327	0.399575	0.459879	0.30181	0.501279	0.170675	0.216765	0.248284	0.318762	0.342925	0.422856	0.484128	0.224286	0.253604	0.425079	0.413416	0.166644	0.454459	0.215399	0.346532	0.292243	0.403464	0.64718
Mus_musculus_newGene_12725	0.14167	0.515183	0.195424	0.152077	0.418704	0.262068	0.439428	0.348998	0.214937	0.272361	0.514313	0.6603	0.178173	0.07017	0.091683	0.451042	0.431064	0.041682	0.18529	0.506459	0.333939	0.468454	0.361953	0.055219
Mus_musculus_newGene_12727	0.079439	0	0.132152	0	0	0	0	0	0	0	0	0	0	0	0	0	0	0	0.138128	0	0	0	0	0
Mus_musculus_newGene_12729	0	0	0	0	0.05163	0	0	0	0	0	0.088116	0	0	0	0	0.153183	0	0.113003	0.147658	0	0	0	0.100017	0.271255
Mus_musculus_newGene_12731	1.44792	0.978932	1.61771	1.3058	1.25633	1.40272	0.798522	0.964571	1.36899	1.29831	0.75716	1.81809	1.52643	1.23585	1.40812	1.41457	1.08972	1.7869	1.59108	1.63716	1.39961	1.33466	1.37404	1.54627
Mus_musculus_newGene_12732	0.116595	0.045851	0.075612	0.065985	0.089966	0.039663	0.021099	0.03643	0.012673	0.059646	0	0.117581	0.038518	0.110669	0.0375	0.084897	0.064842	0.112255	0.030634	0.025951	0.031284	0.080183	0.124916	0.164421
Mus_musculus_newGene_12734	0.955749	0.543114	0.916555	0.945863	0.893231	0.953253	0.506501	0.786586	0.742274	0.835872	0.511843	1.04013	0.966108	0.776181	1.18957	1.12687	0.740512	0.810054	1.09728	1.09479	0.823168	0.773536	0.825	0.707854
Mus_musculus_newGene_12735	0.189409	0.157589	0.417149	0.511448	0.351288	0.189066	0.216585	0.5944	0.37368	0.373533	0.105312	0.463606	0.080629	0.147309	0.480655	0.295743	0.192897	0.320383	0.826384	0.333663	0.395361	0.261908	0.291816	0.37051
Mus_musculus_newGene_12737	0	0	0	0	0	0	0.072907	0	0.105147	0	0	0.105182	0.111757	0	0	0	0.168311	0.115616	0.142295	0.043572	0	0	0.031816	0
Mus_musculus_newGene_12738	0.287985	0.137947	0.083143	0.054549	0.026279	0.051101	0.231866	0.084083	0.043905	0.209997	0	0.07694	0	0.062476	0.163781	0	0.033255	0.139386	0.125601	0.096868	0.067114	0.18595	0	0.113906
Mus_musculus_newGene_12739	0.164887	0	0.125573	0.192724	0.061082	0.048286	0.049224	0.24304	0.233751	0.053123	0.019882	0.033516	0.120759	0.086645	0.35489	0	0.068847	0.075468	0.108508	0.26143	0.301413	0	0.254231	0
Mus_musculus_newGene_1274	0	0	0	0	0.061494	0	0	0	0.098604	0	0	0	0	0	0	0.120092	0.14804	0	0	0	0	0	0	0
Mus_musculus_newGene_12740	0	0	0	0.176903	0.336005	0.078485	0.220875	0.094433	0.186592	0.213129	0.176252	0.166023	0.113811	0	0.10603	0	0.132537	0.148087	0.195199	0.177107	0.375013	0.154289	0.162347	0.245971
Mus_musculus_newGene_12741	0	0.062841	0	0	0	0	0	0	0.122085	0	0	0	0	0	0	0.062711	0	0	0	0	0	0	0	0
Mus_musculus_newGene_12743	0.47957	0.115867	0.2556	0.301284	0.146839	0.273417	0.234116	0.259319	0.271064	0.280194	0.131454	0.285929	0.282855	0.268371	0.384918	0.322321	0.271721	0.232745	0.296051	0.402639	0.456193	0.39855	0.275115	0.218057
Mus_musculus_newGene_12744	0.233265	0.0988	0.247012	0.172535	0.032237	0.179311	0.078163	0	0.160703	0.135616	0	0.019869	0.100625	0.318312	0.20189	0.206118	0.291755	0.13705	0.202779	0.370639	0.175449	0.205598	0.133011	0.142748
Mus_musculus_newGene_12746	0	0	0	0	0	0.312224	0	0	0.059398	0	0	0.028576	0	0.041689	0.045742	0.08737	0	0	0.088307	0.258842	0	0.025002	0.023215	0
Mus_musculus_newGene_12747	0.217384	0	0	0	0.100868	0.186254	0.113055	0.080058	0	0.064238	0	0.041764	0.203156	0.093367	0.136814	0.087205	0.034484	0.103309	0.359107	0.172422	0	0	0.113266	0
Mus_musculus_newGene_12748	0.268362	0.143184	0.311804	0.146063	0.330933	0.228321	0.120672	0.315056	0.066953	0.245235	0	0.48054	0.117076	0.164963	0.182136	0.206502	0.199338	0.245484	0.365957	0.231293	0.398339	0.137835	0.179224	0.244693
Mus_musculus_newGene_12749	0.468437	0.325308	0.894608	0.339308	0.372561	0.681875	0.234503	0.356029	0.721782	0.738693	0.197479	0.516984	0.472313	0.198442	0.587822	0.315892	0.417098	0.461408	0.38897	0.678328	0.64166	0.431978	0.475478	0.224551
Mus_musculus_newGene_1275	0.075376	0.091893	0.19156	0.242141	0.184225	0.413018	0	0.102594	0.177017	0.087348	0.114835	0.13736	0.032248	0.032291	0.108447	0.145878	0.296133	0.123055	0.105917	0.120964	0	0	0.169175	0.195705
Mus_musculus_newGene_12750	0	0	0	0	0	0	0	0	0	0	0	0	0	0	0	0	0	0	0	0	0	0	0	0.362922
Mus_musculus_newGene_12751	0.246348	0	0	0.071011	0	0.03943	0	0.183904	0.124217	0	0	0.084857	0.200329	0	0.081488	0.328287	0.048225	0.257525	0	0.190603	0.146344	0.095766	0	0.15912
Mus_musculus_newGene_12756	0	0	0	0	0.043012	0	0	0	0	0.093378	0.109302	0	0	0.003099	0	0.06473	0.032769	0	0	0	0	0	0	0
Mus_musculus_newGene_12757	0.432031	0.24372	0.402682	0.483685	0.377727	0.445665	0.211307	0.262977	0.330321	0.40337	0.223402	0.293161	0.455375	0.338018	0.387277	0.387832	0.197082	0.401435	0.486424	0.365496	0.423064	0.304143	0.443058	0.243502
Mus_musculus_newGene_12758	0	0	0.152502	0.138937	0.127512	0	0.131469	0.098946	0.013536	0	0.092365	0.0695	0.199581	0	0.421072	0.110505	0	0.11191	0.489695	0	0.117789	0.07192	0.106665	0.131246
Mus_musculus_newGene_12759	0	0.237184	0.17706	0.102358	0.391265	0.114361	0	0	0.134414	0.031285	0.088171	0.56578	0.10598	0.293204	0.130322	0.235055	0.141656	0.156321	0.068362	0.070163	0.141585	0.256315	0.084958	0.085181
Mus_musculus_newGene_12760	0	0	0	0	0	0	0	0	0	0	0	0	0	0	0	0	0	0	0	0	0	0.449398	0	0
Mus_musculus_newGene_12761	0.06043	0.333366	0	0.158834	0.121724	0.09452	0.082967	0	0.214904	0.044765	0.089407	0.08457	0.327221	0.14709	0.097788	0.050906	0.169738	0	0	0.194944	0	0.19651	0.085254	0.195917
Mus_musculus_newGene_12763	0.155168	0.072848	0.463399	0.367599	0.170541	0.101816	0.243274	0.119999	0.258157	0.209017	0.246376	0.433023	0.062265	0.213492	0.186435	0.281494	0.196944	0.204239	0.211262	0.326922	0.203046	0.193668	0.279742	0.216055
Mus_musculus_newGene_12764	0.505526	0.714416	1.29855	0.958947	1.08571	0.981385	0.307614	0.499801	0.745309	0.850085	0.694826	0.852166	1.19916	1.12345	1.00721	0.78548	1.34724	0.664026	0.923916	0.992392	0.568462	0.476101	0.836478	0.534771
Mus_musculus_newGene_12766	0	0	0	0	0	0	0	0	0	0.340923	0	0	0	0	0	0	0	0	0	0	0	0	0	0
Mus_musculus_newGene_12768	0.182401	0.21564	0.473049	0.336684	0.27664	0.114135	0.110258	0.26631	0.206503	0.23633	0.198193	0.208542	0.256556	0.435382	0.109041	0.388391	0.214682	0.189912	0	0.138675	0.304037	0.123904	0.318001	0.143782
Mus_musculus_newGene_12770	1.73896	1.31221	0.77834	1.12768	1.56251	1.40095	1.62127	1.04664	0.937363	1.54297	1.34466	1.91198	1.13962	1.61024	1.20657	1.40648	1.49307	1.18891	2.27678	1.40101	1.9421	1.13913	1.88829	0.872119
Mus_musculus_newGene_12772	0	0	0.212174	0	0	0	0	0	0	0	0	0	0.083365	0	0.294625	0	0	0	0	0	0	0.30001	0.197819	0
Mus_musculus_newGene_12773	0	0	0	0	0	0	0.173026	0	0	0	0	0.149318	0	0	0	0	0	0	0	0	0	0	0	0
Mus_musculus_newGene_12775	0	0	0	0	0	0.066419	0.193311	0	0	0	0.16242	0	0	0	0	0	0.064456	0	0	0	0.353161	0	0	0
Mus_musculus_newGene_12776	0	0.135049	0.064047	0	0	0	0	0	0.09169	0	0.22737	0.076729	0.09231	0	0.074977	0.174761	0.220455	0	0	0	0.212335	0	0	0
Mus_musculus_newGene_12777	0.697909	0.425458	0.465212	0.479475	0.882934	0.674138	0.709188	0.643831	0.370927	0.656941	0.412935	0.622996	0.332045	0.832445	1.33984	0.863145	0.258579	0.951555	0.433092	0.593148	0.487331	0.679865	0.539981	0.711151
Mus_musculus_newGene_12778	0.242477	0.170929	0.184955	0.081704	0.272708	0.291908	0.261598	0.190048	0.126774	0.217775	0.188662	0.138084	0.113414	0.101378	0.243341	0.304625	0.166525	0.374089	0.373273	0.139596	0.186793	0.092091	0.073635	0.318613
Mus_musculus_newGene_12779	0.109797	0.12442	0	0.100965	0.185592	0.180983	0.584186	0.421109	0.188833	0.294046	0.259447	0.242841	0.181425	0.182937	0.139659	0.147475	0.132728	0.20973	0	0.180641	0.475983	0.186729	0.319479	0.176887
Mus_musculus_newGene_1278	0.76845	0.568449	0.874906	1.02604	0.986895	0.988116	0.84822	0.871682	0.91523	0.832325	0.917013	0.865286	0.999873	0.929006	0.900946	0.910544	0.89758	1.04435	0.931557	0.897234	0.918133	0.776868	0.945411	0.769021
Mus_musculus_newGene_12781	0.626521	0.089292	0.441677	0.428358	0.199042	0.234403	0.245149	0.610676	0.590313	0.167283	0.236769	0.330242	0.284757	0.222348	0.400726	0.459742	0.301171	0.317603	0.438249	0.23219	0.199814	0.280648	0.435701	0.094
Mus_musculus_newGene_12782	0.076358	0	0	0	0	0	0.077704	0	0.036961	0	0	0	0	0	0.140122	0	0	0	0	0	0	0	0	0
Mus_musculus_newGene_12783	0.317617	0.512491	0.3023	0.161995	0.206189	0.216381	0.394449	0.240539	0.149254	0.326693	0.278643	0.084233	0.31514	0.134493	0.148125	0.217935	0.349954	0.263176	0.224075	0.328481	0.281608	0.13819	0.181979	0.337917
Mus_musculus_newGene_12784	0.177439	0	0.173643	0.245693	0	0.366244	0.221227	0	0.182108	0	0.279577	0.233854	0.112485	0.405338	0.341786	0	0.289724	0.526199	0	0	0.129247	0.230578	0.099026	0.256711
Mus_musculus_newGene_12787	0.380213	0.203483	0.311312	0.556337	0.323785	0.560654	0.193344	0.331302	0.384091	0.488363	0.554572	0.451326	0.286518	0.354737	0.440084	0.408141	0.222748	0.575914	0.199043	0.4504	0.495384	0.446702	0.400352	0.563364
Mus_musculus_newGene_12788	0.259036	0.090255	0.329457	0.314454	0.291302	0.234706	0.109071	0.355487	0.19876	0.199562	0.014721	0.155695	0.381399	0.161559	0.206328	0.308071	0.509386	0.2161	0.553111	0.026134	0.195031	0.133022	0.210561	0.260713
Mus_musculus_newGene_1279	0.53911	0.461375	0.689015	0.215028	0.385959	0.604396	0.154324	0.346296	0.295965	0.406162	0.261649	0.487991	0.533912	0.422645	0.61777	0.257565	0.464892	0.258452	0.732852	0.360202	0.436228	0.309811	0.599807	0.366887
Mus_musculus_newGene_12790	0	0	0.075315	0.240323	0	0	0	0	0	0.212673	0.108816	0	0	0	0	0	0	0	0.091335	0	0	0	0.116583	0
Mus_musculus_newGene_12791	0.116146	0	0.221482	0.3021	0.021697	0.072072	0	0.205795	0.293683	0	0	0.061257	0.187043	0.084576	0.237438	0.033279	0	0.17008	0	0.225733	0.02787	0	0.060203	0.072218
Mus_musculus_newGene_12793	0	0.161984	0.087607	0.079608	0	0.07871	0	0	0.138209	0.030428	0.039657	0	0.0768	0.168255	0.049382	0.093978	0.034235	0.137281	0	0	0.149752	0.106903	0.032315	0.378297
Mus_musculus_newGene_12794	0	0	0	0	0	0	0	0	0	0	0	0	0	0.126195	0	0	0	0.048359	0	0.329448	0	0	0	0
Mus_musculus_newGene_12795	0.837667	0.548534	0.702284	0.625013	0.759274	0.656234	0.801521	0.549776	0.62818	0.772357	0.984818	0.810374	0.7524	0.660241	0.518486	0.597478	0.487612	0.79592	1.2293	0.864282	0.457136	0.700527	0.328267	0.993437
Mus_musculus_newGene_12796	0	0	0	0	0	0.239279	0.045772	0	0	0	0	0.041527	0	0	0	0	0	0	0.264756	0	0	0	0	0
Mus_musculus_newGene_12798	0.196981	0	0	0	0	0	0	0	0	0	0	0.112986	0	0	0	0	0	0	0	0	0	0	0	0
Mus_musculus_newGene_1280	0	0	0	0	0	0	0	0	0	0	0.122374	0	0	0	0	0	0	0	0	0	0	0	0	0
Mus_musculus_newGene_12801	0	0	0.135155	0	0	0.040958	0.12534	0	0.083161	0	0	0	0	0	0	0	0	0.059426	0	0	0.116913	0.075912	0	0.220386
Mus_musculus_newGene_12802	0	0	0	0	0	0	0	0	0	0	0	0	0	0	0	0	0	0	0	0	0.138795	0	0	0
Mus_musculus_newGene_12803	0.138796	0.057178	0.124646	0.253504	0.444632	0.183429	0	0	0.184164	0.067685	0.132418	0	0	0.190651	0.115778	0.260521	0.049029	0.042758	0	0.175583	0	0.249233	0.06999	0
Mus_musculus_newGene_12806	0	0.032071	0	0	0	0	0	0	0	0	0.064471	0.062886	0	0	0	0	0	0.135238	0	0	0	0	0	0
Mus_musculus_newGene_12807	0	0	0	0.289438	0	0	0	0	0	0	0.150246	0	0	0	0.165351	0	0	0	0	0	0	0	0	0
Mus_musculus_newGene_12808	0	0	0	0	0	0	0	0	0	0	0	0	0	0	0	0	0	0	0	0	0	0	0.112711	0
Mus_musculus_newGene_12809	0.062471	0.177075	0.124286	0.272178	0.156224	0.062748	0	0	0	0.06437	0.249425	0.050567	0.223334	0.488166	0	0.268318	0.045427	0.061205	0.193384	0.054845	0	0	0	0.073956
Mus_musculus_newGene_1281	0.121442	0.146516	0	0.15067	0.267213	0	0	0.343944	0.381774	0.268007	0.241879	0.265705	0.190714	0.148525	0	0.219169	0.034707	0.261286	0	0.506482	0.188761	0.165903	0.231433	0.257092
Mus_musculus_newGene_12810	0.079662	0	0	0	0	0	0	0	0	0	0	0	0	0	0	0.120092	0	0	0	0	0	0	0.066348	0
Mus_musculus_newGene_12811	0	0	0	0	0	0	0.218833	0	0	0	0	0.119701	0.191176	0	0.066504	0	0	0	0	0	0	0	0	0.095292
Mus_musculus_newGene_12813	0.457102	0.2653	0.276948	0.436023	0.438085	0.331416	0.719477	0.244861	0.238393	0.489134	0.360047	0.252063	0.219396	0.225154	0.515871	0.294647	0.296485	0.283754	0.418296	0.264572	0.348945	0.251231	0.285134	0.226375
Mus_musculus_newGene_12814	0.428644	0.529658	0.135187	0.306167	0.1734	0.354178	0.301297	0.09902	0.149583	0.277827	0.120182	0.280903	0.421211	0.247726	0.236504	0.116972	0.152726	0.355275	0.204475	0.268448	0.139866	0.338134	0.210052	0.225923
Mus_musculus_newGene_12815	0.460319	0.386338	0.295885	0.583401	0.285365	0.46103	0.19934	0.151649	0.217285	0.519952	0.785445	0.8078	0.338409	0.328184	0.720183	0.237838	0.207966	0.45239	0.438182	0.344572	0.048755	0.467563	0.267727	0.338398
Mus_musculus_newGene_12817	1.01251	0.707524	0.933466	0.599752	0.7248	1.05677	0.600011	0.578187	0.502168	0.329728	0.874779	1.30834	0.931716	0.844441	0.469855	0.948809	0.683462	0.616381	1.26818	0.884558	0.482358	0.63402	0.493151	0.678091
Mus_musculus_newGene_12818	0.9355	0.850213	1.16888	1.23902	1.09777	1.06699	0.780626	0.802107	0.809428	0.760556	0.945897	1.23961	1.36094	0.989799	1.10086	1.13808	1.21986	1.01668	1.43111	1.16692	0.926392	1.00977	1.1245	1.11105
Mus_musculus_newGene_12819	0.24518	0.468279	0.430217	0.375145	0.319707	0.627346	0.420916	0.186756	0.229347	0.166438	0.289575	0.477726	0.354464	0.185672	0.264142	0.274749	0.280056	0.375735	0.16815	0.544218	0.349004	0.50326	0.271129	0.576775
Mus_musculus_newGene_1282	0.122112	0.167955	0.408238	0.364649	0.723074	0.236505	0.488521	0.160036	0.50755	0.378265	0	0.410033	0.111199	0	0.234126	0.293735	0.175334	0.416524	0	0	0.125749	0.319764	0.088263	0
Mus_musculus_newGene_12820	0.208116	0	0.061556	0.235761	0.115653	0.24634	0.227416	0	0.096265	0.196511	0.302544	0.211188	0	0	0.157393	0.181423	0.144564	0.024147	0.158269	0.264666	0.059069	0.365916	0	0.065824
Mus_musculus_newGene_12822	0	0	0	0.12369	0.144823	0	0.042774	0	0	0	0	0	0	0.04466	0.148867	0	0.130941	0	0	0	0	0	0	0
Mus_musculus_newGene_12825	0.047901	0.141591	0.23165	0.301479	0.190433	0.342563	0.270249	0.274534	0.235767	0.174118	0.15641	0.168498	0.157306	0.072615	0.216074	0.32364	0.526025	0.175847	0.23159	0.061061	0.188582	0.203093	0.23277	0.034171
Mus_musculus_newGene_12826	2.15562	2.13756	2.18939	2.04041	2.87658	2.95127	1.96243	2.61247	2.07242	2.21794	1.6855	2.45127	2.54886	2.36668	2.23975	2.61903	2.6185	2.61668	2.61234	2.44334	2.80844	2.39146	2.11095	2.06596
Mus_musculus_newGene_12828	0	0	0	0	0	0	0	0	0	0	0	0	0	0.332519	0	0	0	0	0	0	0	0	0	0
Mus_musculus_newGene_12829	0.063314	0	0	0	0	0.159866	0	0	0	0	0	0	0.166981	0.213863	0.085162	0.068038	0	0.066872	0	0	0	0.149971	0	0
Mus_musculus_newGene_12831	0.077809	0	0.158536	0	0.11331	0.113582	0	0	0	0	0	0	0.123731	0.05846	0	0.183693	0	0	0	0.201867	0	0.047886	0.194985	0
Mus_musculus_newGene_12833	0	0	0	0.175266	0	0	0.141769	0.065688	0	0	0	0.021002	0	0	0	0	0	0	0.124107	0	0	0.038868	0	0.147091
Mus_musculus_newGene_12834	0.321192	0	0.283003	0.256369	0.259843	0.698373	0.65811	0.256367	0.204649	0.356995	0.373391	0.192793	0.819218	0.355684	0.443803	0.575681	0.255976	0.307185	0	0.349092	0.509465	0.204191	0.462473	1.17865
Mus_musculus_newGene_12835	0.097064	0	0.420803	0.173596	0.238168	0.454038	0.336052	0.139054	0.187102	0.431012	0.19493	0.367603	0.199321	0.819662	0.094131	0.276735	0.336045	0	0.397241	0.527423	0.295802	0.480459	0.300214	0.138146
Mus_musculus_newGene_12837	0.963524	0.491632	0.96588	0.480389	0.642949	0.844704	0.964106	0.748034	0.366516	0.525444	1.00552	0.640235	1.14854	0.56085	0.772437	0.726916	1.1955	0.915475	0.400816	0.348648	0.698308	0.940979	0.692001	0.826659
Mus_musculus_newGene_12838	0.130471	0.105215	0.353112	0.080005	0.23746	0.523005	0.34861	0.119058	0.331466	0.5256	0.307065	0.155673	0.457662	0.113913	0.216469	0.388167	0.413463	0.086613	0.442005	0.039723	0.404117	0.71503	0.484243	0.544596
Mus_musculus_newGene_12839	0	0	0	0.106135	0	0	0	0	0	0	0	0	0.188732	0	0	0	0	0	0	0	0	0	0	0
Mus_musculus_newGene_12841	9.51997	7.40245	9.66676	9.15225	8.76176	8.76553	6.28734	8.13708	8.59993	9.06967	7.3238	8.82988	8.35544	8.44747	9.87595	10.2362	7.99049	8.59038	11.4701	11.2623	9.88636	7.94192	8.06548	8.26418
Mus_musculus_newGene_12843	0	0	0.091182	0.056475	0	0.045117	0	0.074294	0	0	0.092697	0	0.091554	0	0.200192	0	0	0	0	0	0	0	0.073852	0
Mus_musculus_newGene_12844	0	0	0.349588	0	0	0	0	0	0	0.056379	0	0	0	0	0	0	0	0	0	0	0.105935	0	0	0
Mus_musculus_newGene_12845	0	0.089952	0.050471	0	0.105435	0.081514	0	0	0.16236	0.055307	0.045253	0.123432	0	0.227151	0.181023	0.086458	0	0	0	0.156764	0.165208	0.056883	0	0
Mus_musculus_newGene_12847	0.14339	0	0.058071	0.093312	0.48102	0.303924	0.197538	0.114453	0.091718	0.270225	0.246644	0.20059	0.236817	0.251157	0.41454	0.079072	0.233634	0.213829	0.398681	0.107656	0.079463	0.201472	0.032941	0.174585
Mus_musculus_newGene_12848	0.815194	0.494982	0.30013	0.398301	0.43684	0.579156	0.469474	0.331655	0.280039	0.419122	0.965714	0.191493	0.646591	0.412089	0.472809	0.324421	0.421977	0.560102	0.340783	0.395446	0.753088	0.688156	0.584712	0.38962
Mus_musculus_newGene_1285	0.063274	0.104382	0	0.331653	0.301199	0	0.314098	0.05899	0.109418	0	0	0	0	0.376855	0.423053	0.263203	0.096049	0.118494	0.495236	0.190362	0.144867	0.139267	0	0
Mus_musculus_newGene_12850	0	0	0	0	0	0	0.170667	0	0.134487	0	0	0	0	0	0.168466	0.296468	0.107148	0.231629	0	0.121099	0	0	0	0
Mus_musculus_newGene_12852	0.055245	0.12042	0.147021	0.183456	0.103988	0.039971	0.187586	0.247904	0.333827	0.453408	0.165192	0.096237	0.312606	0.100223	0.170549	0.078327	0.10536	0.110978	0	0.293774	0.042723	0.100948	0.211028	0.033456
Mus_musculus_newGene_12853	0	0	0	0	0	0	0	0	0	0.022457	0	0	0	0	0.036741	0	0	0	0	0	0.042974	0	0	0
Mus_musculus_newGene_12854	0.294197	0.30357	0.417709	0.440135	0.706698	1.11521	0.606277	0.962501	0.248846	0.224606	1.0223	0.390183	0.220514	0.725503	0.261823	0.585817	0.186932	0.432068	0.751353	0.26988	0.463685	0.802472	0.451922	1.06753
Mus_musculus_newGene_12855	0.158755	0	0	0	0	0	0	0	0	0	0.029109	0	0	0	0	0	0	0	0	0.123835	0	0.155397	0	0
Mus_musculus_newGene_12856	0	0	0	0.112374	0	0	0	0	0	0	0	0	0	0	0	0.062394	0	0.122782	0	0	0	0	0	0
Mus_musculus_newGene_12859	0	0	0	0	0	0	0	0	0	0	0	0	0	0	0	0	0	0	0	0.130715	0	0	0	0
Mus_musculus_newGene_1286	1.28842	0.863852	0.774335	0.874758	0.644595	1.24851	1.7951	0.808276	0.769562	1.04727	0.566813	0.716351	1.01944	0.900361	1.23803	1.22344	0.799456	1.53366	1.49181	1.04892	1.07304	0.968106	1.22591	1.2782
Mus_musculus_newGene_12860	38.9346	36.5959	44.73	46.738	48.8309	57.0999	43.4568	40.494	31.9736	33.2768	45.2904	39.8457	40.8218	51.0725	47.7029	45.2064	41.5823	42.4269	37.5484	38.8476	42.4057	42.927	41.0157	39.8943
Mus_musculus_newGene_12861	0.115428	0.100811	0.187036	0.178498	0.105943	0.40667	0.253352	0.117182	0.198913	0.050821	0	0.260246	0.291525	0.495865	0.467845	0.101403	0.030557	0.104513	0.070117	0.04702	0.192049	0.023305	0.226925	0.096151
Mus_musculus_newGene_12862	0.059442	0	0.142992	0.070163	0.173688	0	0.036738	0.078287	0	0	0.086882	0	0.028146	0.395334	0.035946	0.086718	0.068773	0.076164	0	0	0	0.132545	0	0.379435
Mus_musculus_newGene_12866	1.49154	1.13704	1.71054	1.90307	1.68478	1.28787	1.25109	0.939452	1.14828	1.38535	1.04513	1.42679	1.39058	1.46023	1.62221	1.10831	1.16335	1.81463	2.89427	1.88521	1.49638	1.29035	2.42131	1.31177
Mus_musculus_newGene_12868	2.15899	3.25331	2.19583	1.71943	2.62288	3.13299	1.52023	2.34451	2.53443	1.67273	2.6371	2.7501	2.8264	2.34629	3.32023	3.31685	2.96799	2.57787	3.1989	2.91116	1.63525	1.9436	1.38871	2.41161
Mus_musculus_newGene_12869	0.172592	0.17225	0.138003	0.302736	0.43369	0.554587	0.472847	0.233342	0.160924	0.236105	0.206932	0.276846	0.27564	0.202793	0.465643	0.201836	0.333515	0.251467	0.398276	0.182717	0.11562	0.210769	0.275266	0.258064
Mus_musculus_newGene_1287	0	0	0	0	0	0.147423	0	0	0	0	0	0	0	0	0.112812	0.068014	0	0.163245	0	0	0	0	0	0
Mus_musculus_newGene_12872	0.059499	0	0	0	0.038635	0	0	0	0	0	0	0	0	0	0	0	0	0	0	0.286037	0	0	0	0
Mus_musculus_newGene_12873	0.040954	0	0	0	0	0	0	0	0	0	0	0.036846	0.086577	0	0	0	0	0	0	0	0	0	0	0
Mus_musculus_newGene_12875	0.1418	0.193075	0.325098	0.201257	0.300809	0.239126	0.0869	0.300308	0.137965	0.049752	0.252073	0.116887	0.173178	0.216435	0.142181	0.293013	0.158041	0.137983	0.075793	0.179298	0.220794	0.147405	0.250789	0.25026
Mus_musculus_newGene_12877	0.141931	0.714007	0.281672	0.435464	0.272507	0.568429	0.257325	0.308887	0.134382	0.114685	0.202452	0.045499	0.390482	0.304639	0.310253	0.389696	0.483111	0.16433	0.408986	0.204083	0.399058	0.465192	0.376073	0.268037
Mus_musculus_newGene_1288	0	0	0.049088	0.255464	0	0	0.021071	0	0	0	0.07229	0.040626	0.103665	0	0	0	0.042213	0.083525	0	0.042886	0	0.034548	0	0
Mus_musculus_newGene_12881	0.21832	0.223429	0.107953	0	0.035719	0.024523	0.092294	0	0.178771	0.175131	0	0	0.145918	0.029855	0.040209	0.218225	0.028996	0.076675	0	0	0	0	0.082263	0.065029
Mus_musculus_newGene_12883	0.608427	1.04801	1.11759	1.12587	0.85306	1.44391	0.862778	0.914041	0.913816	0.905655	0.977055	0.911999	0.854056	1.111	1.21033	1.07621	1.0453	0.848814	1.17035	1.21036	0.860132	1.11455	1.13442	1.23665
Mus_musculus_newGene_12884	0.241452	0.067587	0.264827	0.120095	0.317344	0.06512	0.185229	0.259254	0.025517	0	0.156227	0.139606	0.227576	0.268895	0.465899	0.552604	0.273757	0.158007	0.258756	0.129779	0.094302	0.051017	0.201268	0.297993
Mus_musculus_newGene_12886	0.146808	0.08613	0.252194	0.313021	0.100359	0.088032	0.045533	0.186961	0.029361	0.107533	0.187922	0.225193	0.178461	0.096062	0.018613	0.017444	0.090359	0.062109	0.240198	0.212	0.041109	0.195013	0.154743	0.317309
Mus_musculus_newGene_12888	0.050952	0	0.131254	0	0.126032	0.080437	0.101636	0	0	0.044592	0	0.042777	0	0.166918	0.310804	0	0.155523	0	0	0.09676	0.068101	0.244749	0.040186	0
Mus_musculus_newGene_12892	0	0.207955	0.261276	0.216398	0.271662	0.185765	0.102879	0.136046	0.210384	0.11516	0.182753	0.172528	0.166392	0.200309	0.2845	0	0.378709	0.034046	0.076182	0	0.261534	0.052276	0.174137	0.149756
Mus_musculus_newGene_12893	0.149561	0	0	0	0	0	0	0	0.085	0	0	0.249918	0	0.184953	0.271301	0	0.448269	0.0616	0.117848	0.027704	0	0	0	0
Mus_musculus_newGene_12896	0.776004	0.60461	0.398129	0.801553	0.522821	0.385998	0.128032	0.752939	0.701958	0.408833	0.407256	0.365019	0.416508	0.625276	0.452321	0.497838	0.355635	0.456757	0.369244	0.541741	0.475397	0.881275	0.704556	0.850154
Mus_musculus_newGene_12897	0.344546	0.340457	0	0.276269	0.047204	0.171052	0	0.195855	0.105046	0.098153	0	0	0.22387	0.099138	0.12493	0.274911	0.556195	0.131578	0.107925	0.17436	0.106512	0.111839	0.200417	0.042609
Mus_musculus_newGene_129	0	0	0	0	0	0	0	0	0	0	0	0	0	0	0	0	0	0	0	0	0	0	0	0.284866
Mus_musculus_newGene_1290	2.37368	1.63623	1.18716	2.16517	1.44581	1.69639	0.776018	0.621702	1.02629	1.25576	0.680727	1.04687	0.963421	1.79234	1.02011	1.01273	1.04878	1.58511	1.53756	0.989012	1.69223	0.860563	1.11005	1.26859
Mus_musculus_newGene_12900	1.13622	1.07933	1.20611	1.10057	1.25686	1.26005	1.20132	1.30955	1.15707	1.00893	1.04591	1.29642	1.47694	1.16089	1.03313	1.27058	1.36529	1.33697	1.45608	1.72194	1.17802	0.953271	1.11772	1.70288
Mus_musculus_newGene_12901	0.328667	0.288239	0.086069	0.337743	0	0.163984	0.24102	0.073418	0.060602	0.076937	0.240458	0	0.556511	0.306877	0.315287	0.178346	0	0	0.36268	0	0.157094	0	0.084113	0
Mus_musculus_newGene_12904	0	0.048724	0	0	0	0	0	0.126973	0.258533	0.203305	0	0.058865	0	0.154568	0.088641	0.045378	0.144175	0	0	0	0	0.040905	0	0.081546
Mus_musculus_newGene_12906	0.262747	0	0	0.054579	0.15612	0	0.150432	0	0.21945	0	0	0	0.226272	0.067866	0	0.103342	0	0	0.659164	0	0	0	0	0
[truncated: 16,615 more rows]

## Sheet: Supplementary Table 2
Supplementary Table 2. Expression profiles of mouse testis transcripts from the six-time-point control dataset.
	1st replicate								2nd replicate								3rd replicate
#ID	T01_FPKM	T04_FPKM	T07_FPKM	T10_FPKM	T13_FPKM	T16_FPKM			T02_FPKM	T05_FPKM	T08_FPKM	T11_FPKM	T14_FPKM	T17_FPKM			T03_FPKM	T06_FPKM	T09_FPKM	T12_FPKM	T15_FPKM	T18_FPKM
Mus_musculus_newGene_10	0.04855	0.166247	0.129293	0	0.145138	0			0	0	0	0	0	0			0	0	0.164978	0	0	0
Mus_musculus_newGene_100	0.349854	0.229151	0.123273	0.249187	0.210373	0.112			0.154389	0.355567	0.201505	0.370024	0.112195	0.262933			0.231118	0.473517	0.308906	0.472601	0.29428	0.264167
Mus_musculus_newGene_10001	0	0	0	0	0.1785	0			0	0	0	0	0	0			0	0	0	0	0	0
Mus_musculus_newGene_10002	0	0	0	0	0	0			0	0	0	0	0	0			0	0	0	0	0	0.183682
Mus_musculus_newGene_10003	0	0.204589	0	0	0.167544	0			0	0	0	0	0	0			0	0	0	0	0.138444	0
Mus_musculus_newGene_10005	0	0	0.069889	0	0	0			0	0.093182	0	0	0.062401	0			0	0	0	0	0	0
Mus_musculus_newGene_10007	0.150499	0.289431	0.08612	0.412527	0.334682	0.392928			1.50014	0.927216	0.16412	0.499586	0.262002	0.200528			0.343959	0.292221	0.289339	0.223216	0.36972	0.174596
Mus_musculus_newGene_10008	3.0247	2.95601	2.2662	2.33532	2.13595	1.97311			2.77839	2.47528	1.65645	3.21238	2.17265	2.19098			2.3314	2.10162	2.75605	2.16273	2.2115	1.67312
Mus_musculus_newGene_10009	0	0	0	0	0	0			0	0	0	0	0	0			0.369086	0	0	0	0	0
Mus_musculus_newGene_1001	7.5213	8.74101	8.45608	8.58207	7.09584	8.42489			9.55575	9.32341	9.10244	8.92696	9.24733	7.1375			7.95437	7.89355	8.34414	10.1177	7.12834	8.01548
Mus_musculus_newGene_10010	0	0	0.121968	0	0	0.170339			0	0	0.19202	0	0	0			0	0	0	0	0	0
Mus_musculus_newGene_10012	0.759464	0.392212	0.282698	0.465133	0.572885	0.575592			0.613607	0.078309	0.579164	0.571729	0.426639	0.537607			0.287007	0.680573	0.191262	0.56761	0.457836	0.424377
Mus_musculus_newGene_10013	0	0	0	0	0	0			0	0	0	0	0	0			0	0	0	0	0	0.431877
Mus_musculus_newGene_10014	0	0	0	0	0.34543	0			0	0	0	0	0	0			0	0	0	0	0	0
Mus_musculus_newGene_10019	0.665405	0.716966	0.499302	0.525971	0.667214	0.610102			0.514594	0.758515	0.414641	0.793304	0.499724	0.285283			0.401341	0.470796	0.512408	0.651391	0.523265	0.674197
Mus_musculus_newGene_1002	0.058429	0	0	0	0	0			0.402356	0	0	0	0	0.06311			0	0	0.080092	0	0	0
Mus_musculus_newGene_10020	0.12939	0.459011	0	0.259427	0.198765	0			0	0.354989	0.396627	0	0.327769	0			0	0	0.104101	0.295535	0.344688	0.327137
Mus_musculus_newGene_10022	0.229727	0.159248	0.149785	0.061846	0.25312	0.095571			0.409997	0.261327	0.116248	0.242886	0.070487	0.069498			0.027621	0.086997	0.518866	0.11685	0.127141	0.148336
Mus_musculus_newGene_10023	0.104234	0.111702	0	0	0.100122	0			0	0.083137	0	0	0.063356	0.159726			0	0.26168	0	0	0.104327	0
Mus_musculus_newGene_10025	0	0	0	0	0	0			0	0	0	0	0	0			0	0	0	0	0	0
Mus_musculus_newGene_10026	0.275201	0	0.085171	0.242483	0	0.32783			0.075873	0	0.098583	0.270536	0.229097	0.146565			0.10419	0	0.065561	0	0	0.209704
Mus_musculus_newGene_10027	0.159331	0	0	0.08379	0.162403	0			0	0	0	0	0	0			0	0	0	0	0	0
Mus_musculus_newGene_10028	1.00773	0.5653	0.361395	0.746682	0.685028	0.537014			0.536344	0.57361	0.623418	0.823926	0.935727	0.33944			0.873874	0.536463	0.72102	0.812895	0.881065	1.08025
Mus_musculus_newGene_10029	3.14453	2.51724	2.35768	1.35541	2.49184	2.05376			2.44453	2.34694	1.82714	1.71919	2.39945	2.34301			3.69886	2.67529	2.56413	1.59452	2.65332	3.20945
Mus_musculus_newGene_10030	0.064217	0.575265	0.419049	0.410396	0.529935	0.179384			0.495736	0.619931	0.668502	0.609207	0.75138	0.60545			0.425313	0.14389	0.530268	0.392629	1.00946	0.637312
Mus_musculus_newGene_10033	0	0	0.211306	0	0.084728	0			0	0	0	0	0	0			0	0.258871	0	0	0	0
Mus_musculus_newGene_10035	0.04357	0	0	0	0	0			0	0	0	0	0	0			0	0	0.22643	0	0	0
Mus_musculus_newGene_10037	0.470695	0.175977	0.264418	0.09751	0.543606	0.172162			0.244676	0	0.306076	0.202992	0.24925	0			0.621156	0.250773	0	0.233131	0	0.431814
Mus_musculus_newGene_10038	1.77386	1.41501	1.79306	1.76377	1.54067	1.3113			2.37866	2.21248	1.75085	0.595598	1.81619	0.811902			2.57959	1.41131	2.53	2.92188	2.52084	2.26941
Mus_musculus_newGene_10039	1.10399	0.727192	0.839024	0.53864	0.769279	0.89558			1.05966	0.909728	1.20175	0.837589	0.956967	0.999245			0.726041	0.764552	0.396016	0.851641	0.748347	0.544417
Mus_musculus_newGene_1004	3.59276	3.11284	3.34999	3.01311	3.39832	2.63481			2.48784	4.73904	3.94152	3.3724	3.28875	3.09561			2.70386	4.41742	3.19927	3.1618	3.01256	2.72506
Mus_musculus_newGene_10040	0.101851	0	0	0	0.082203	0			0	0.045143	0	0	0.078704	0.144251			0	0.03749	0	0	0.039596	0.073852
Mus_musculus_newGene_10041	0.032233	0	0	0	0	0			0	0	0	0	0	0			0.270002	0	0	0	0.079658	0
Mus_musculus_newGene_10044	0	0	0.384049	0.109377	0	0			0.131467	0.090551	0.235932	0	0	0			0	0.125711	0	0	0	0
Mus_musculus_newGene_10045	0	0	0	0	0.233614	0.109934			0	0	0.098427	0	0	0			0	0	0	0	0	0
Mus_musculus_newGene_10048	0.545984	0.319432	0.649229	0.403037	0.793569	0.730561			0.516533	0.691438	0.568447	0.572593	0.596476	0.852051			0.735458	0.669351	0.68702	0.830008	0.338805	0.724892
Mus_musculus_newGene_1005	0	0.102547	0	0	0	0			0	0.113631	0	0	0	0			0	0	0	0	0	0
Mus_musculus_newGene_10050	0.11687	0.148495	0.194473	0.149282	0.275934	0.207179			0.118106	0.148494	0.089384	0.142032	0.089401	0.102657			0.1703	0.158522	0.034029	0	0	0.081421
Mus_musculus_newGene_10051	0.633458	0.424288	0.497296	0.334115	0.43718	1.03343			0.838315	0.450682	0.630503	0.878027	0.38678	0.781947			0.520742	0.416659	0.494857	0.864167	0.694074	0.948934
Mus_musculus_newGene_10052	0.046056	0	0	0.069743	0	0.288529			0.156963	0	0.09853	0.126713	0.076832	0.051312			0.032736	0.236533	0.053384	0.220878	0.222953	0.027033
Mus_musculus_newGene_10054	14.4844	15.2327	13.8902	14.9128	14.1427	14.3506			15.3791	14.9965	14.7631	14.7696	15.4439	12.8463			13.9444	14.4723	13.6158	15.7202	11.8793	14.9978
Mus_musculus_newGene_10055	0.181898	0	0	0	0.135004	0			0	0	0	0.150997	0.266939	0			0	0	0	0	0.141282	0
Mus_musculus_newGene_10056	0.430748	0.504963	0	0	0	0			0.384936	0.172166	0.114829	0.222077	0.222022	0.220386			0.578372	0.166777	0.219996	0.543877	0	0.230372
Mus_musculus_newGene_10057	0.185006	0.041227	0	0	0.417195	0.077723			0	0.109828	0	0.145867	0.275551	0.208118			0.223796	0.08091	0.06782	0	0	0
Mus_musculus_newGene_10058	0.292719	0.333777	0.178926	0.35302	0.216796	0.184015			0.597652	0.483187	0.516983	0.246502	0.226407	0.484821			0.184416	0.312933	0.361695	0.084891	0.297012	0.407647
Mus_musculus_newGene_10059	0.299794	0.741972	0.162482	0.112143	0.479154	0.376568			0.290136	0.522375	0.486263	0.287336	0.538706	0.092371			0.236398	0.297571	0.810103	0.38963	0.273944	0.609165
Mus_musculus_newGene_1006	0.065784	0.06028	0	0	0.062072	0			0.123013	0.181791	0	0.162345	0.12902	0.219548			0.120129	0.104671	0.117197	0	0	0
Mus_musculus_newGene_10060	0.36854	0.217256	0.075568	0	0.218175	0			0	0	0	0	0.357239	0.109953			0.243215	0	0.107437	0	0.228089	0
Mus_musculus_newGene_10061	9.80012	13.2328	12.3202	12.2469	10.9404	9.08546			12.1276	13.1749	12.123	8.67126	11.6461	11.424			11.4874	11.3707	12.1183	10.6243	12.0928	10.4372
Mus_musculus_newGene_10062	0	0	0	0.0621	0	0			0	0	0	0	0	0			0	0	0	0	0	0
Mus_musculus_newGene_10065	0	0	0	0	0	0.054465			0	0	0.083938	0	0.363744	0.174693			0	0	0	0	0	0.103041
Mus_musculus_newGene_10068	1.23837	1.14569	0.603599	0.875815	0.84949	1.17205			0.663252	0.925021	0.63794	1.09852	0.94147	0.855064			1.07112	0.907156	0.612639	0.731274	1.21306	0.874046
Mus_musculus_newGene_10070	0.138881	0.286651	0.050326	0	0	0.232667			0	0.240631	0.052819	0.077456	0.364275	0			0.121604	0.394	0.140056	0.341937	0.367424	0
Mus_musculus_newGene_10071	0	0.066002	0.064894	0	0	0			0	0.168808	0	0	0	0			0	0	0	0.065458	0	0
Mus_musculus_newGene_10072	0.191657	0.167037	0.310044	0.146128	0.208145	0.443205			0.152249	0.085693	0	0.241837	0.142794	0.212686			0.130509	0.280285	0	0.263755	0.212482	0.490931
Mus_musculus_newGene_10073	0	0	0	0	0.182079	0			0	0	0.143609	0	0	0			0.126178	0	0	0	0	0.076903
Mus_musculus_newGene_10074	0	0	0.212809	0	0	0.095875			0	0	0	0	0	0			0	0.066855	0	0.236718	0	0
Mus_musculus_newGene_10075	0	0	0.02601	0	0	0			0	0	0	0.024348	0	0			0	0.221767	0	0	0	0
Mus_musculus_newGene_10076	0.207392	0.144921	0.299249	0	0.426142	0			0.127395	0.218958	0.364264	0.519158	0.327337	0.383016			0.836063	0.176475	0	0.020163	0	0.053873
Mus_musculus_newGene_10078	0.408358	0.184577	0.140043	0.393332	0.406302	0.382558			0.320469	0.293928	0.365684	0.303001	0.357295	0.273624			0.343674	0.315057	0.318419	0.324492	0.3161	0.205911
Mus_musculus_newGene_10079	0.336814	0.691516	0.440066	0.73919	0.649925	0.544556			0.286796	0.736348	0.372121	0.694397	0.975196	0.359133			0.973478	1.06507	0.685884	1.09385	0.750693	0.240553
Mus_musculus_newGene_10080	0.163305	0.169638	0.388025	0.71256	0.383429	0.236028			0.542659	0.181007	0.079284	0.06503	0.0821	0.258098			0.131229	0.219503	0.391759	0	0	0
Mus_musculus_newGene_10082	0	0	0	0	0	0			0	0	0	0	0	0			0	0	0	0	0	0
Mus_musculus_newGene_10083	2.18023	2.46787	3.53668	2.3007	2.17973	2.60937			2.65114	2.73027	2.68668	2.44333	2.52858	2.15419			2.52501	2.56791	2.91686	2.43074	2.88214	2.62795
Mus_musculus_newGene_10084	0	0	0	0	0	0			0	0	0	0	0	0			0	0	0	0	0	0
Mus_musculus_newGene_10085	0.150926	0.380432	0.223914	0.229567	0.362637	0.037941			0.120727	0.165582	0.061293	0.102018	0.107944	0.55343			0.537911	0.446709	0.446736	0.276241	0.299329	0.208329
Mus_musculus_newGene_10087	0	0	0	0	0	0			0	0	0	0	0	0			0	0	0	0	0	0
Mus_musculus_newGene_10089	1.4383	1.91595	1.65184	1.82728	2.25042	1.69532			1.52325	1.79543	1.84645	2.29429	2.12313	1.54278			1.20428	1.72784	2.06709	1.91458	2.30521	2.02282
Mus_musculus_newGene_10090	0	0	0	0	0	0			0	0.189015	0	0	0	0			0	0	0	0	0	0
Mus_musculus_newGene_10092	0.977305	0.916454	0.738177	0.865118	0.782581	0.718717			0.616253	0.729561	0.842769	0.8	0.778706	0.968876			0.758149	1.04628	0.829523	0.947983	1.22842	0.526192
Mus_musculus_newGene_10094	0.067586	0	0	0	0	0			0.224825	0.169874	0	0	0.214561	0			0	0.192824	0	0	0.321617	0
Mus_musculus_newGene_10095	0.071102	0	0	0.037493	0.196341	0			0	0	0	0	0.159762	0			0	0	0	0.048684	0.016483	0.240289
Mus_musculus_newGene_10096	0.259079	0.425344	0.177691	0.124232	0.096665	0.387742			0.132486	0.168286	0.137246	0.166008	0.148033	0.15057			0.121419	0.102321	0.086491	0.281392	0.093981	0.521551
Mus_musculus_newGene_10098	0	0.101086	0	0.16675	0.17076	0			0	0	0	0	0	0			0	0	0	0	0	0
Mus_musculus_newGene_10099	0.461526	0.713338	0.330047	0.546583	0.514867	0.306796			0.621474	0.688006	0.632595	0.626059	0.961592	0.413794			0.931345	0.393687	0.262874	1.06519	0.823313	0.452397
Mus_musculus_newGene_1010	0	0	0	0	0	0			0	0	0	0	0	0			0	0	0	0	0	0
Mus_musculus_newGene_10100	0.115478	0.045804	0.163313	0.060532	0.229968	0.096763			0.08785	0.148369	0.084419	0.093455	0.126025	0			0.271118	0.22937	0.049481	0.227064	0.18261	0.156505
Mus_musculus_newGene_10101	0.326663	0.234621	0.35064	0.134664	0.317334	0.500189			0.367789	0.102434	0.465822	0.311861	0.112222	0.180781			0.803921	0.401409	0.283048	0.225831	0.119217	0.331857
Mus_musculus_newGene_10103	0.51804	0.6547	0.29153	0.183842	0.339306	0.595556			0.481441	0.184295	0.329759	0.35263	0.342412	0.587897			0.371007	0.518631	0.169411	0.331727	0.156747	0.20268
Mus_musculus_newGene_10106	2.13838	2.40301	2.65455	1.5502	1.9788	1.23444			1.82179	1.69717	1.76595	2.01123	1.49361	1.65361			1.56813	1.80802	2.18411	1.91068	1.80141	1.65761
Mus_musculus_newGene_10107	0	0	0	0	0	0			0	0	0	0	0	0			0	0	0	0	0	0
Mus_musculus_newGene_10108	0.563134	0.261113	0.328865	0.074888	0	0			0.154256	0.32299	0.305566	0.415964	0.312308	0.154389			0.292165	0.36862	0.238779	0.056305	0	0.077268
Mus_musculus_newGene_10109	0.386362	0.152588	0.184546	0	0.598268	0.040156			0.229498	0.046301	0.348666	0.271838	0.275077	0.101849			0.203717	0.480037	0.119981	0.107662	0.25022	0.298956
Mus_musculus_newGene_1011	0	0	0	0	0	0			0	0	0	0	0	0			0	0	0	0	0	0
Mus_musculus_newGene_10110	0.404602	1.13334	0.203372	0.361642	0.289743	0.356458			1.00285	0.439924	0.171566	0.188651	0.265848	0.281992			0.252875	0.317804	0.217443	0.437336	0.63284	0.38217
Mus_musculus_newGene_10111	0.514103	0.505582	0.216033	0.209959	0.300289	0.106786			0.829728	0.379437	0.255049	0.932401	0.266023	0.77761			0.149228	0.540558	0.252117	0.256438	0.499172	0.359021
Mus_musculus_newGene_10112	2.72331	2.99279	3.04798	3.59172	2.79131	2.96904			2.4807	2.42771	2.8318	3.26513	2.88419	3.37324			3.9949	2.87283	3.41857	3.56523	3.76223	3.49666
Mus_musculus_newGene_10113	0.28425	0.177408	0	0	0.136273	0			0	0	0	0.19276	0.100898	0.297298			0.214605	0	0.201887	0	0	0
Mus_musculus_newGene_10114	1.24075	0.633204	0.656089	0.388344	0.852724	0.712939			1.16008	0.629212	0.714979	0.661796	0.697812	0.985695			0.973317	0.601609	0.743263	0.565946	0.594606	0.642141
Mus_musculus_newGene_10119	0.057597	0	0	0.143264	0	0			0.0849	0	0.053856	0	0	0			0.097037	0	0	0.166177	0	0.065539
Mus_musculus_newGene_1012	0	0	0	0	0	0			0.074601	0	0	0	0	0			0	0	0	0	0	0.124502
Mus_musculus_newGene_10120	0.130794	0.034524	0.296368	0.073386	0	0			0	0	0.226129	0.378991	0	0.156967			0.179654	0	0	0.140263	0	0.101573
Mus_musculus_newGene_10121	0.212247	0	0.303148	0.066497	0	0.054019			0	0.055097	0	0.415088	0	0.309701			0.493111	0.114579	0.275348	0	0	0
Mus_musculus_newGene_10125	1.78899	1.01057	1.5234	1.021	0.741283	1.31727			0.387597	0.648228	0.793889	0.922784	0.868393	0.845971			0.494264	0.315128	0.766196	0.898629	1.10825	0.986336
Mus_musculus_newGene_10126	0.27433	0.537547	0.069721	0.210932	0	0.333514			0.112386	0.085026	0.153413	0.112074	0.098713	0.189849			0.077517	0.22719	0.270988	0.099319	0.058834	0.173308
Mus_musculus_newGene_10128	0.254658	0.121056	0.024384	0.335663	0.352176	0.138005			0.262003	0.209562	0.21579	0.281585	0.387202	0.317384			0.159024	0.231565	0.414993	0	0.158135	0.094546
Mus_musculus_newGene_10129	0	0	0	0	0	0			0	0	0	0	0.054706	0			0	0	0	0	0	0
Mus_musculus_newGene_1013	0	0	0	0	0	0			0	0	0	0	0	0			0	0	0	0	0	0
Mus_musculus_newGene_10130	0.507191	0.026734	0.178358	0.252194	0.122198	0.222214			0.114485	0	0.114407	0.223936	0.364991	0.259599			0.034835	0.315047	0.258412	0.032379	0.219304	0.595537
Mus_musculus_newGene_10131	0	0.092355	0	0.515409	0	0			0	0.151564	0.319209	0	0	0.129999			0	0	0	0	0	0
Mus_musculus_newGene_10132	0.531872	0.835427	0.384216	0.351043	0.426524	0.95812			0.543343	0.507882	0.617944	0.490748	0.842696	0.367824			0.393759	0.327817	0.805606	0.467696	0.299779	0.418702
Mus_musculus_newGene_10133	0	0	0	0	0.174962	0			0	0	0	0	0.017668	0.305437			0.147465	0	0	0	0	0
Mus_musculus_newGene_10134	0	0	0.30896	0	0	0			0.174607	0	0	0	0	0			0	0	0	0.041217	0.255773	0.04852
Mus_musculus_newGene_10136	0	0.064131	0.40114	0.170725	0.173085	0.101031			0.153627	0	0.49219	0.211752	0	0.104377			0.486813	0.308018	0.131313	0.125711	0.222724	0.606679
Mus_musculus_newGene_10139	0.162329	0	0	0.146776	0.178984	0			0	0	0	0	0.094286	0.104601			0	0	0	0	0	0
Mus_musculus_newGene_1014	0	0	0	0	0	0			0	0	0	0	0.108123	0			0	0	0	0	0	0
Mus_musculus_newGene_10141	0.104666	0.373067	0	0.104396	0	0			0.116262	0	0	0	0.164813	0			0.325695	0	0	0.089867	0	0
Mus_musculus_newGene_10144	0	0	0	0	0	0.115922			0	0	0.055665	0	0.160627	0			0	0.040373	0	0.043655	0	0
Mus_musculus_newGene_10146	0.09158	0.226995	0.102598	0.290073	0.15525	0.170548			0.11969	0.145456	0.11412	0.160229	0.189127	0.257138			0.057392	0.22209	0.138196	0.397674	0.169589	0.301746
Mus_musculus_newGene_10147	0	0	0	0	0	0			0	0	0	0	0	0			0	0	0	0	0	0
Mus_musculus_newGene_10148	0	0.346387	0.140183	0	0.054608	0			0.347209	0	0.201647	0	0	0			0.202396	0	0	0.156149	0	0.072581
Mus_musculus_newGene_10149	0.281573	0.435674	0.208827	0.208324	0.210995	0.134067			0.522998	0	0.134734	0.132792	0.375498	0.21878			0.24931	0.111566	0.2833	0.286883	0.145586	0.177193
Mus_musculus_newGene_10150	0	0	0.236859	0.175235	0	0			0	0.223045	0	0	0.127003	0.081033			0	0.217248	0	0	0	0
Mus_musculus_newGene_10153	0	0	0	0	0	0			0	0	0	0	0	0			0	0	0	0	0	0
Mus_musculus_newGene_10154	0	0	0	0	0	0			0.118878	0.28899	0	0	0	0			0	0	0	0	0	0
Mus_musculus_newGene_10155	0	0	0	0	0	0			0	0	0	0	0	0			0	0	0	0	0	0
Mus_musculus_newGene_10157	0	0	0	0	0	0			0	0	0	0	0	0			0	0	0	0	0	0
Mus_musculus_newGene_10158	0	0	0	0	0	0			0.090349	0.084887	0.11055	0.067813	0	0			0.082879	0	0	0	0	0.164984
Mus_musculus_newGene_10159	0.31117	0.955076	1.00531	0.534951	1.06875	1.17171			1.12932	1.21049	1.0462	0.983279	0.275285	1.36966			0.903817	1.33364	1.02979	1.03234	1.37428	1.1802
Mus_musculus_newGene_10160	0	0	0	0	0	0			0	0	0	0	0	0			0	0	0	0	0	0
Mus_musculus_newGene_10166	1.18425	0.964042	0.73954	0.888496	1.04355	0.889475			0.443704	0.818901	0.793858	0.969942	1.11898	0.638646			0.783884	0.885718	0.911942	0.660981	0.657896	1.08928
Mus_musculus_newGene_10169	2.71143	2.98271	3.14734	3.00294	1.76841	2.09213			2.58117	1.98949	2.34341	2.51147	2.8752	2.47823			2.56767	2.56074	3.84211	1.71246	2.69954	2.35536
Mus_musculus_newGene_10174	0.999878	1.34729	1.18809	0.90418	1.26799	1.08874			1.29092	2.07043	1.18772	1.54845	1.5349	1.02187			1.00766	1.17873	1.00343	1.65678	1.38246	1.31994
Mus_musculus_newGene_10175	3.1526	2.8174	2.80703	3.39486	3.22795	3.17651			2.68207	3.10133	3.56664	3.23807	2.881	2.98786			3.80544	3.14366	3.31892	3.05666	3.07155	2.98546
Mus_musculus_newGene_10178	0	0	0	0	0	0			0	0	0	0	0	0			0.047973	0	0	0.04281	0	0
Mus_musculus_newGene_1018	0	0	0	0	0	0			0	0	0	0	0.060379	0			0	0	0	0	0	0
Mus_musculus_newGene_10180	0	0	0	0	0	0			0	0	0	0	0	0			0	0	0.278911	0	0	0.067311
Mus_musculus_newGene_10183	1.27505	1.37782	1.68219	1.34212	1.0298	1.42796			1.36256	1.57535	1.00687	1.30583	1.01437	1.74061			1.25886	1.1044	0.921383	1.29813	1.24461	1.45527
Mus_musculus_newGene_10184	0	0	0	0	0	0			0	0	0	0	0	0			0	0	0	0	0	0
Mus_musculus_newGene_10185	0.098114	0	0.196922	0	0	0.358172			0	0.371188	0.117196	0.132954	0.086392	0.207621			0.411673	0	0.173129	0	0.107139	0
Mus_musculus_newGene_10187	0.119383	0	0	0.161547	0.056592	0.087547			0	0.254165	0	0.157208	0	0			0.207055	0.067078	0.121715	0	0	0
Mus_musculus_newGene_1019	3.33346	3.23194	3.68518	3.38765	3.95506	3.71205			3.72463	3.17452	3.6878	2.83678	3.05714	3.64767			3.43016	3.43708	3.33485	3.20803	2.88596	3.63342
Mus_musculus_newGene_10190	0	0	0.518269	0	0	0			0.036157	0	0.075579	0	0	0			0	0	0	0	0	0
Mus_musculus_newGene_10191	0	0	0	0	0	0			0	0	0	0	0	0			0	0	0	0	0	0
Mus_musculus_newGene_10192	0	0	0.113264	0	0.253539	0			0	0	0	0.030927	0	0			0	0	0	0	0	0
Mus_musculus_newGene_10195	0	0	0	0	0	0			0	0	0	0	0	0			0	0.091058	0	0	0	0
Mus_musculus_newGene_10198	0	0.051946	0	0	0	0.191097			0	0	0.058046	0	0	0			0	0.365176	0	0	0.226415	0
Mus_musculus_newGene_1020	0	0	0	0.100733	0.332461	0.562105			0	0	0.124796	0	0	0			0	0.122141	0.181355	0	0	0.200609
Mus_musculus_newGene_10200	3.48576	2.68908	2.68094	2.6764	2.68986	2.57365			3.46801	3.37459	3.14451	2.31396	3.66396	2.09147			3.40408	3.53701	2.944	1.91797	3.54879	3.69779
Mus_musculus_newGene_10201	0	0.134682	0.149845	0.088213	0	0			0.214934	0.055574	0.215519	0	0.029774	0.081868			0.121818	0.097841	0.137808	0.141101	0	0
Mus_musculus_newGene_10202	0	0	0	0	0.172715	0			0	0	0	0	0	0			0	0	0	0	0	0
Mus_musculus_newGene_10204	1.38191	1.13283	1.47599	1.05604	1.38103	1.17436			1.39213	1.16898	1.83139	1.21379	1.70711	1.03204			1.72539	1.34577	1.51887	1.13254	1.65432	1.2317
Mus_musculus_newGene_10205	0	0	0	0	0	0			0	0	0	0	0	0			0	0	0	0.114221	0	0
Mus_musculus_newGene_10206	0	0.320811	0	0	0	0			0	0	0	0	0	0			0	0.299994	0	0	0	0
Mus_musculus_newGene_10207	0.123778	0.069995	0.053206	0	0	0.142381			0.452974	0.213507	0.227039	0	0.358421	0.167297			0	0	0.178197	0	0.161445	0.056026
Mus_musculus_newGene_10209	0.26361	0	0	0	0	0.271042			0	0	0	0.168431	0.357508	0			0	0.111841	0	0	0	0
Mus_musculus_newGene_1021	0.364171	0	0	0	0	0			0.352471	0	0	0	0	0.081129			0.190544	0	0	0.212353	0	0
Mus_musculus_newGene_10211	0	0	0	0	0	0			0	0	0	0	0	0			0	0	0	0	0	0
Mus_musculus_newGene_10212	0.163056	0.125637	0.16257	0.262575	0	0.080364			0.046708	0	0	0	0	0.266326			0.079571	0	0	0	0	0
Mus_musculus_newGene_10213	0.044616	0.028077	0	0	0	0			0	0	0	0	0.065023	0			0	0.537774	0	0	0	0
Mus_musculus_newGene_10217	0.324987	0.479167	0.101292	0.33684	0.249222	0.224242			0	0.103398	0.047311	0.538415	0.120182	0.246178			0.184025	0.110957	0.270577	0	0.181056	0.226654
Mus_musculus_newGene_10218	0	0	0	0	0	0			0	0	0	0	0	0			0	0	0	0	0	0
Mus_musculus_newGene_10219	0.577391	0.321428	0.453912	0.293364	0.250678	0.327429			0.792188	0.968103	0.388753	0.109364	0.2221	0.476557			0.354823	0.40549	0.655809	0.39824	0.306915	0.561397
Mus_musculus_newGene_1022	0	0	0.146532	0	0	0			0	0	0	0	0	0			0	0	0	0	0	0
Mus_musculus_newGene_10220	0.233106	0	0.218569	0	0.081051	0			0	0.350575	0.292394	0	0	0			0	0	0.175324	0	0	0.191378
Mus_musculus_newGene_10222	0.386009	0.522234	0.297623	0.354653	0.480867	0.484154			0.9374	0.502218	0.47932	0.513214	0.895109	0			0.898508	0.367501	0.389225	0.306724	0.118949	0.728114
Mus_musculus_newGene_10223	0.267257	0.153442	0.220091	0.187318	0.064459	0.142654			0.319073	0.169703	0.165957	0.224616	0.253505	0.074352			0.470687	0.699371	0.20173	0.305648	0.200935	0.169972
Mus_musculus_newGene_10224	0.122402	0	0.062227	0.066838	0	0.079849			0	0.17521	0.433164	0.143104	0.184579	0.390594			0.066624	0.311582	0.479097	0	0.018378	0
Mus_musculus_newGene_10225	0.647177	0.411694	0.431536	0.228617	0.447111	0.617509			0.417809	0.342994	0.404894	0.352334	0.334324	0.344541			0.439024	0.76885	0.585073	0.477616	0.434692	0.27862
Mus_musculus_newGene_10226	3.94545	3.43266	3.32041	3.37202	2.59676	4.09318			3.53524	4.37851	3.22939	3.81911	3.87776	3.18652			2.85155	2.61132	3.18634	3.30323	2.71743	3.55351
Mus_musculus_newGene_10227	0.080982	0.039995	0.023402	0.0073	0.138408	0.053925			0.106059	0	0	0.027795	0.108772	0			0.163485	0.068783	0.044315	0.025452	0.094551	0.097181
Mus_musculus_newGene_10228	0.819435	1.13149	1.02982	0.809763	1.53942	0.5389			1.67896	0.901645	0.942226	1.017	0.940576	0.674159			0.891005	0.611606	1.26245	1.2206	0.732916	1.64763
Mus_musculus_newGene_1023	36.1661	34.393	33.997	32.6449	34.723	34.6765			37.6841	38.7287	38.9659	35.8142	38.8675	32.4014			37.1783	40.4051	39.9578	34.2433	34.9238	40.6327
Mus_musculus_newGene_10230	0.327966	0.788912	0.903506	0.528883	1.21809	0.902301			0.968509	0.790122	0.726428	0.295739	1.05059	0.103386			0.166264	1.17239	0.724061	0.247811	0.426561	1.10055
Mus_musculus_newGene_10232	0.085037	0.170136	0	0	0	0.06186			0	0	0.34423	0.292114	0	0			0	0.224037	0	0	0.14661	0
Mus_musculus_newGene_10233	0.212103	0	0	0.163508	0.062119	0.122851			0.128822	0.564748	0.080277	0.125682	0.271002	0.072523			0.41032	0	0.148351	0.247443	0.282223	0
Mus_musculus_newGene_10236	3.79172	3.60086	3.253	2.76884	3.06477	2.39521			3.24441	2.42362	3.0508	3.13121	2.71945	2.90497			2.49347	3.13859	2.9789	2.93565	2.87723	2.93802
Mus_musculus_newGene_10237	0	0	0	0.218185	0	0			0	0.082694	0.761776	0.261413	0	0			0.081444	0.18101	0.081385	0	0.086982	0.053955
Mus_musculus_newGene_1024	0.594974	0.344286	0.445317	0	0.333635	0.352989			0.416095	0.798476	1.0807	0.167203	1.33986	0			0.417697	0.777558	0.452142	0.869179	0.797929	0.880779
Mus_musculus_newGene_10240	2.05597	2.18957	1.7005	1.68991	2.32347	1.9086			1.7788	2.98146	2.35333	2.50575	2.51842	1.55148			2.89661	2.33943	2.17414	2.32906	2.25807	2.8826
Mus_musculus_newGene_10241	1.36324	1.14305	1.25818	1.5	1.32439	0.624506			1.7608	1.32595	1.40382	1.07148	1.36436	1.16496			1.05956	0.960105	0.770489	0.823323	2.13859	0.68773
Mus_musculus_newGene_10242	0	0	0	0.074132	0	0			0	0	0	0	0	0			0	0	0	0	0	0
Mus_musculus_newGene_10243	0	0	0	0	0.142919	0.2462			0	0	0	0	0	0.163615			0	0	0	0	0.095689	0
Mus_musculus_newGene_10244	0.1062	0.097954	0	0	0.232314	0.125009			0	0.266218	0	0.161934	0.192902	0.206974			0.064052	0.392546	0	0.202954	0.237661	0.24762
Mus_musculus_newGene_10246	0	0	0	0	0	0			0	0	0	0	0	0			0	0	0	0	0	0.183682
Mus_musculus_newGene_10247	0.400717	0.148198	0	0.120666	0.064566	0.190381			0.069029	0.187074	0	0.181639	0.226463	0.168342			0.05519	0.405887	0.121958	0	0	0
Mus_musculus_newGene_10248	0	0	0	0	0	0			0	0	0	0	0	0			0	0	0	0	0	0
Mus_musculus_newGene_10249	0.081711	0	0	0	0	0			0	0	0	0	0	0			0	0	0	0	0.230607	0
Mus_musculus_newGene_1025	0.293139	0.290443	0	0.076258	0.150073	0.064388			0.067505	0	0.120769	0.141666	0	0			0	0	0.196603	0.12162	0.213259	0.092121
Mus_musculus_newGene_10253	0	0	0	0	0	0			0	0	0	0	0	0			0	0	0	0	0	0
Mus_musculus_newGene_10256	0	0.308195	0	0.113219	0	0.070689			0.139824	0.112863	0.318525	0	0	0.125931			0.151367	0.060374	0.239036	0	0.397758	0
Mus_musculus_newGene_10258	0	0	0	0	0	0			0	0	0	0	0	0			0	0	0	0	0	0
Mus_musculus_newGene_10259	0	0	0	0	0	0			0	0	0	0	0	0			0	0	0	0	0	0
Mus_musculus_newGene_10260	0.286541	0	0.086587	0.288745	0.106919	0.175763			0.108863	0.293751	0.156351	0.137596	0	0			0.059916	0.220133	0.096403	0	0.117368	0
Mus_musculus_newGene_10262	0.051314	0.456982	0.033132	0.384685	0.031596	0.260255			0.132087	0.066654	0.535835	0.408504	0.051712	0.124445			0	0.144119	0.082877	0.335442	0.300724	0.102318
Mus_musculus_newGene_10263	0	0	0.07853	0	0	0			0	0	0	0	0	0			0	0	0	0	0	0
Mus_musculus_newGene_10268	0	0	0	0	0	0			0	0	0	0	0	0			0	0	0	0	0	0
Mus_musculus_newGene_10269	0.296686	0.213328	0.078673	0.116035	0.355874	0.18097			0.482743	0.283542	0.270338	0.239166	0.330833	0.325979			0.319184	0.334318	0.533009	0.448593	0.319149	0.465699
Mus_musculus_newGene_10270	0.797911	0.148102	1.28108	0	0.444823	0.699388			0.954488	0.122318	0.924797	0.354692	0.480232	0.400002			0.166818	0.0561	1.37414	0.994351	0.51802	0.44003
Mus_musculus_newGene_10271	0.674611	1.8237	0.643246	1.6037	1.08123	1.16309			0.401441	1.22405	0.699415	0.943156	1.11651	1.04991			1.59517	2.34646	0.727212	0.444379	2.02022	1.34914
Mus_musculus_newGene_10272	0.270781	0	0.274769	0	0.223237	0			0.291672	0.097902	0.282036	0	0	0			0.217333	0	0.344956	0	0.408953	0.403087
Mus_musculus_newGene_10273	0.069777	0.358732	0	0	0.038245	0.517655			0.086154	0.054636	0.087773	0.143857	0.265005	0.429263			0.065439	0	0	0	0.036164	0
Mus_musculus_newGene_10276	0.284616	0.566958	0.422594	0.33373	0.387535	0.377629			0.620901	0.636751	0.587857	0.347459	0	0.456513			0	0.42545	0.376583	0.289005	0.539118	0.332734
Mus_musculus_newGene_10278	2.10024	2.26416	2.60759	1.10907	1.81306	1.56948			2.48924	2.25542	1.95397	2.41234	1.99912	2.18073			2.27871	2.29022	1.61212	1.59739	2.11715	1.98655
Mus_musculus_newGene_10279	1.98718	1.78244	1.45134	2.27777	1.88696	2.52429			1.22883	1.24709	1.97589	1.575	1.32816	2.1062			2.12651	1.15406	1.82834	1.45542	2.00811	1.3591
Mus_musculus_newGene_1028	0	0	0	0	0	0			0	0	0	0	0	0			0	0	0	0	0	0
Mus_musculus_newGene_10280	0.771526	0.733338	0.740637	0.549367	0.907088	1.29086			1.0512	0.420137	1.0546	0.86524	1.16139	0.494003			1.69514	1.72735	1.35047	0.570818	0.844228	1.02571
Mus_musculus_newGene_10281	0.219021	0.279712	0.06874	0.155447	0.302717	0.472443			0.148186	0.260182	0.160375	0.151124	0.201934	0.064237			0.316945	0.473176	0.037241	0.157808	0.42648	0.295637
Mus_musculus_newGene_10283	0.557775	0.289938	0	0.360198	0.405865	0.59146			0.227595	0.254891	0.331254	0.334295	0.19522	0.314141			0.104715	0.122481	0.425253	0.172056	0	0.297991
Mus_musculus_newGene_10285	0	0.238791	0.092972	0.047004	0.060578	0.338533			0.285812	0	0.033376	0.145492	0.274101	0.127438			0.069682	0	0.086066	0.084593	0.108626	0.156356
Mus_musculus_newGene_10286	0	0.103081	0	0	0	0			0	0	0	0	0.142083	0			0	0	0	0	0	0
Mus_musculus_newGene_10288	0	0	0	0	0	0			0	0.294256	0.112212	0	0	0			0	0.354555	0	0.251525	0	0
Mus_musculus_newGene_10289	0	0	0	0	0	0			0	0	0	0	0	0			0	0	0	0	0	0
Mus_musculus_newGene_1029	0	0	0	0	0	0			0	0	0	0	0	0.104918			0	0.063531	0	0	0	0
Mus_musculus_newGene_10290	0.145247	0.308459	0.114718	0.229705	0.299803	0.217819			0.466044	0.16132	0.232726	0.59575	0.319531	0.111713			0.395139	0.293898	0.561314	0.113569	0.139571	0.224151
Mus_musculus_newGene_10291	0.711689	1.16253	0.794146	2.36091	1.20282	1.01122			1.18578	1.23138	1.03439	1.08354	1.67749	0.934421			0.918072	0.869862	1.87567	0.749255	0.564186	1.20141
Mus_musculus_newGene_10292	0.993799	0.76292	1.01568	1.33744	0.958062	0			0.583248	0.874964	0.673937	0.996628	0	1.193			0.880389	1.2674	0	0	1.81387	0.424999
Mus_musculus_newGene_10293	0.528536	0.191638	0	0.207773	0.179057	0.408258			0.709913	0.492931	0.643525	0.3447	0.113278	0.236284			0.442697	0.231434	1.23466	0.598434	0.065538	0.795156
Mus_musculus_newGene_10294	0.233993	0.347679	0.219683	0.126554	0.322508	0.221			0.230164	0.407746	0.154407	0.411735	0.188805	0.263682			0.581302	0.604426	0.543398	0.570648	0.32249	0.260526
Mus_musculus_newGene_10295	0	0	0	0	0	0			0	0	0.016786	0	0	0			0.129827	0	0	0.07749	0	0
Mus_musculus_newGene_10297	0	0	0.074748	0	0	0			0	0	0	0.305386	0	0			0.079208	0	0	0.2049	0.242484	0
Mus_musculus_newGene_10299	0	0	0.064134	0	0.126657	0			0.097965	0	0	0.101102	0	0			0	0	0	0.144809	0	0
Mus_musculus_newGene_103	0.270493	0.080098	0.1759	0	0	0.096824			0.051997	0.414724	0.22493	0.13225	0	0			0.352729	0.116848	0.256671	0	0.204819	0.140146
Mus_musculus_newGene_10300	0.642093	0.559911	0.839775	0.62263	0.573031	0.498601			0.666666	0.627658	0.59287	0.548413	0.58195	0.727337			0.744577	0.788706	0.921545	0.520499	0.390637	0.584914
Mus_musculus_newGene_10301	0	0	0	0.223837	0	0.187138			0.201952	0	0	0	0.424216	0			0	0.179779	0	0	0	0
Mus_musculus_newGene_10302	3.85018	3.52282	3.46631	3.21706	3.72113	3.38983			4.04827	4.16026	4.46725	3.38827	3.8713	4.86146			2.70445	4.36299	3.8653	3.4105	3.24174	2.96785
Mus_musculus_newGene_10304	1.05062	0.751645	0.837089	0.784986	0.57386	0.710626			0.973913	1.05399	0.533847	1.08533	1.28	0.791386			1.52207	0.887868	0.705613	0.932605	0.998222	0.755385
Mus_musculus_newGene_10305	0	0.06752	0	0.077247	0.211951	0			0.103501	0.329198	0	0	0.102565	0			0	0.190314	0	0.080807	0	0
Mus_musculus_newGene_10309	0	0	0.232251	0	0.098408	0			0	0	0	0	0	0			0	0.106259	0	0	0.045074	0
Mus_musculus_newGene_1031	0.162468	0.102484	0.100756	0.183954	0.348556	0.317804			0.183933	0.108457	0.051448	0.153433	0.095214	0.13922			0.328029	0.071359	0.145757	0.058685	0.213874	0.220948
Mus_musculus_newGene_10310	0	0	0.097034	0	0	0			0	0	0	0	0	0			0	0	0	0	0	0
Mus_musculus_newGene_10312	0	0	0.077999	0	0	0.079113			0	0	0	0.13656	0.29008	0			0.083926	0	0	0.115841	0	0
Mus_musculus_newGene_10313	2.98674	4.5633	2.90974	3.73871	2.89549	2.56263			3.23791	2.16292	2.82536	2.97067	3.70321	3.90252			3.42862	2.76532	3.64907	3.46418	3.31526	2.67252
Mus_musculus_newGene_10314	0	0	0	0	0	0			0	0	0	0	0	0			0.371689	0	0	0	0.204973	0
Mus_musculus_newGene_10315	7.3556	7.3301	9.27525	7.91824	6.52016	7.65649			8.97547	7.46171	7.27981	9.78218	7.54021	5.82501			5.72804	6.45951	6.26147	7.53395	8.51602	8.51951
Mus_musculus_newGene_10316	0.031218	0.137744	0	0	0	0			0.079786	0.167897	0	0	0.141337	0.128308			0	0.047535	0	0	0.043757	0
Mus_musculus_newGene_10317	0	0	0.080992	0.259835	0	0			0	0	0	0.052565	0	0			0	0.129022	0.070483	0	0	0
Mus_musculus_newGene_10318	0.543022	0.388541	0.695624	0.828452	0.740428	0.11368			0.64052	0.46689	0.476709	0.52432	0.253419	0.803076			0.40948	0.677271	0.468482	0.114587	0.250507	0.391965
Mus_musculus_newGene_10323	0.70641	0.977097	1.09008	0.799137	1.04674	0.79988			1.40258	0.691239	0.707689	0.946095	0.484384	0.987339			0.726306	0.907342	0.626954	0.833165	1.05933	1.03577
Mus_musculus_newGene_10324	0	0	0	0	0	0.096475			0	0.245912	0	0	0.11706	0.196989			0.10357	0	0	0.114363	0.109739	0
Mus_musculus_newGene_10328	0.173209	0.201955	0.145984	0.078287	0	0.11091			0.359014	0	0.359153	0.165069	0.191233	0.288956			0.114219	0.115055	0.120352	0.0977	0.265605	0.307891
Mus_musculus_newGene_10329	0	0.07692	0	0	0	0.29392			0.115883	0	0	0	0	0			0	0	0	0	0	0
Mus_musculus_newGene_1033	0.069828	0.158888	0.128985	0.108948	0.421117	0			0	0.244391	0	0	0.074368	0.152034			0.139958	0	0.449196	0	0.182645	0
Mus_musculus_newGene_10331	0	0	0	0	0	0			0	0.051471	0.068497	0.077399	0	0			0	0	0	0	0	0.504391
Mus_musculus_newGene_10332	0	0	0	0	0	0			0	0	0	0	0	0			0	0	0	0	0	0
Mus_musculus_newGene_10333	0.128716	0.183198	0.081406	0.209032	0.162477	0.107569			0.068349	0.110172	0.370547	0.077112	0.222936	0			0.163031	0.227681	0.329961	0	0.224594	0.480092
Mus_musculus_newGene_10334	0.7443	0.919147	0.655656	0.906766	1.05011	1.02448			0.753906	1.03837	1.1174	1.10189	0.996626	0.952211			1.45289	1.00812	0.876919	1.35198	0.960312	0.609105
Mus_musculus_newGene_10337	0	0	0	0	0	0			0	0	0.052528	0.028724	0	0			0	0	0	0	0	0
Mus_musculus_newGene_10338	0.599483	0.613328	0.407261	0.346039	0.433183	0.548323			0.579076	0.610878	0.489356	0.530601	0.4791	0.390475			0.506942	0.218515	0.669843	0.445329	0.522043	0.65457
Mus_musculus_newGene_1034	0	0	0	0	0	0			0	0	0	0	0	0			0.124743	0	0	0	0	0
Mus_musculus_newGene_10340	0	0	0	0	0	0			0	0.153532	0	0	0	0			0	0	0	0	0	0
Mus_musculus_newGene_10341	0.177651	0.445763	0.194976	0.235411	0.16031	0			0.105951	0.328314	0.278476	0	0.085143	0.194825			0	0.216115	0.116618	0.098183	0.094212	0.117069
Mus_musculus_newGene_10342	0	0.111302	0	0	0	0			0	0	0.537724	0	0	0			0	0	0	0	0	0
Mus_musculus_newGene_10343	0.158923	0	0	0	0	0			0	0.050303	0.062931	0.081473	0	0			0.17193	0.103061	0.126295	0	0.205734	0.190357
Mus_musculus_newGene_10344	0	0	0	0	0.135685	0			0	0	0	0	0	0			0	0	0	0	0	0
Mus_musculus_newGene_10345	0	0	0	0	0	0.114436			0.057864	0	0	0	0.068788	0.068932			0.036415	0.065952	0	0	0	0
Mus_musculus_newGene_10346	0	0	0	0	0	0			0	0.37069	0	0	0	0			0.248446	0	0	0	0	0
Mus_musculus_newGene_10347	143.893	163.8	166.281	162.779	155.827	174.938			172.384	163.379	148.195	155	144.724	165.585			160.028	172.438	156.903	160.277	170.812	139.035
Mus_musculus_newGene_10348	213.837	216.97	198.058	209.085	202.263	233.145			194.152	188.47	211.861	199.943	182.851	194.221			221.306	218.004	191.368	220.765	205.633	197.086
Mus_musculus_newGene_10350	0	0.451727	0	0	0	0.268145			0	0	0	0	0	0			0	0	0	0	0.239149	0
Mus_musculus_newGene_10351	0.284143	0.346741	0.044136	0.480188	0.181827	0.239483			0.129149	0.298089	0.183333	0.269165	0.06854	0.121725			0.192258	0.357937	0.094929	0.239588	0.418356	0.309619
Mus_musculus_newGene_10353	0	0	0	0	0	0			0.078195	0.206951	0	0	0.182127	0			0	0	0	0	0	0
Mus_musculus_newGene_10355	0.059965	0.15872	0.139237	0.098132	0.10126	0.108151			0.160564	0.090639	0.570781	0.023551	0.083574	0.042091			0	0.03575	0.133537	0.058732	0.074378	0.110331
Mus_musculus_newGene_10357	0.629774	0.522654	0	0.131897	0.622843	0.194246			0.766189	0.292571	0.509936	0.927661	0.659752	0.24638			0.34981	0.539631	0.154278	0.348595	0.458916	0.390446
Mus_musculus_newGene_10358	0.588184	0.775242	0.783595	0.255748	0.393086	1.29191			0.621359	1.22205	1.06588	1.1898	0.798759	0.64374			1.5488	0.885715	1.22179	1.14416	0.947267	0.210269
Mus_musculus_newGene_10359	0	0	0	0	0	0			0	0	0	0	0.303636	0.155221			0	0	0	0	0	0
Mus_musculus_newGene_1036	0.399173	0.290395	0.410742	0.155397	0.409151	0.349444			0.302483	0.407931	0.35746	0.279211	0.337274	0.268537			0.497164	0.171851	0.237137	0.175226	0.087754	0.070656
Mus_musculus_newGene_10361	1.48104	1.5809	1.52312	1.45551	1.3575	1.76989			1.06182	1.60716	1.025	1.20654	1.62987	0.937007			2.01213	1.58134	1.18123	1.03044	0.622837	1.27558
Mus_musculus_newGene_10362	0	0	0	0.172773	0	0			0	0	0	0	0	0			0	0	0	0	0.119546	0
Mus_musculus_newGene_10364	0	0	0	0	0	0			0	0.813956	0	0	0	0			0	0	0	0	0	0
Mus_musculus_newGene_10365	0.071726	0.268641	0	0	0	0			0	0	0	0	0	0.082278			0	0.204772	0	0.099063	0	0
Mus_musculus_newGene_10366	0	0	0.201888	0	0	0.107324			0	0	0	0	0	0.103623			0	0	0.924774	0	0	0
Mus_musculus_newGene_10369	0	0	0.113017	0.210564	0	0.196056			0	0.053318	0	0.099385	0.047687	0.225389			0	0	0	0.058412	0.092325	0
Mus_musculus_newGene_1037	0	0	0	0	0	0			0	0	0	0	0	0			0	0	0.266838	0.325204	0	0
Mus_musculus_newGene_10370	0.201877	0.279302	0.039675	0.035676	0.144888	0.151746			0.381312	0	0.237479	0.50196	0.153103	0.422105			0.049966	0.361211	0.332753	0	0	0.235401
Mus_musculus_newGene_10377	0	0.408177	0	0	0	0			0	0.10995	0	0	0	0			0	0	0	0	0	0
Mus_musculus_newGene_10378	0	0	0	0	0.048996	0			0	0.052171	0	0	0	0			0	0	0.093044	0	0	0.166718
Mus_musculus_newGene_10379	0	0	0	0	0.141873	0			0.23845	0	0	0	0	0			0	0	0	0	0	0
Mus_musculus_newGene_1038	0	0	0	0	0	0			0	0	0	0.198609	0	0			0	0	0	0	0	0
Mus_musculus_newGene_10380	0.341357	0.697222	1.00149	1.05399	0.535047	0.480107			0.605332	1.17228	0.681436	0.682003	0.911751	0.403505			0.729192	0.491723	0.543325	0.891205	0.553293	0.435171
Mus_musculus_newGene_10382	1.05011	0.615047	1.26602	0.497699	1.04147	0.823886			1.12652	1.02389	0.704696	0.94183	0.750543	1.45339			0.60964	0.880084	0.9957	1.67683	1.23724	1.46233
Mus_musculus_newGene_10384	0.296948	0.380957	0.084357	0.424252	0.112112	0.336634			0.442061	0.335067	0.510803	0.329376	0.406986	0.547855			0.709156	0.417469	0.566523	0.25295	0.154839	0.348352
Mus_musculus_newGene_10389	2.27693	2.01926	2.21887	2.498	2.26385	1.41998			2.48187	2.37251	2.51468	2.41083	2.53801	1.87156			2.75633	3.11245	1.61473	3.08752	2.18426	1.88533
Mus_musculus_newGene_1039	0	0	0.146532	0	0	0			0	0.211312	0	0	0	0.36661			0.24394	0	0	0	0.083648	0.078007
Mus_musculus_newGene_10390	0.069256	0.460478	0.293063	0.131992	0	0.17581			0.371038	0.180038	0.094114	0.278886	0	0			0	0.410944	0.017242	0.186952	0	0
Mus_musculus_newGene_10391	0	0	0	0	0	0			0	0	0	0	0	0			0	0	0	0	0	0
Mus_musculus_newGene_10394	0.054137	0.109917	0	0.075038	0	0			0	0	0	0	0.086203	0.140979			0	0.039804	0	0	0	0
Mus_musculus_newGene_10397	0	0	0	0	0	0			0	0	0	0	0	0			0	0	0	0	0	0.275954
Mus_musculus_newGene_10399	0	0.142848	0	0	0	0			0	0.122719	0	0.069301	0.077967	0			0	0	0.083735	0	0.11499	0
Mus_musculus_newGene_104	0	0	0	0	0	0			0	0	0	0	0	0			0	0.182588	0	0	0	0
Mus_musculus_newGene_10400	2.02789	1.96483	1.98661	1.33373	2.75577	1.46403			1.74853	2.19095	1.60913	2.25634	1.75969	1.66629			1.97926	1.71332	1.95259	2.26999	2.05029	2.78708
Mus_musculus_newGene_10401	0.172521	0	0	0.136521	0	0.017222			0.089876	0.082745	0.156696	0.052098	0.285592	0			0.076231	0	0.120477	0.254695	0	0.109773
Mus_musculus_newGene_10402	2.22029	2.50191	2.05681	1.28901	1.79778	2.0454			2.31381	2.21264	1.95194	1.6653	1.62197	2.04775			3.04446	1.44429	2.02179	1.5531	2.3515	2.96297
Mus_musculus_newGene_10403	0.052547	0.159796	0	0.06079	0.0892	0.135013			0.040745	0.035889	0.065571	0.121753	0	0.105066			0.079307	0	0.16467	0.151727	0.115769	0.090795
Mus_musculus_newGene_10404	12.9484	12.525	10.8967	9.7059	13.7993	13.3578			12.1124	13.584	14.5044	11.8162	14.1154	9.59502			13.2272	11.9049	13.7504	13.5988	10.4343	16.849
Mus_musculus_newGene_10405	0	0	0.039767	0.116086	0.135523	0.315356			0	0	0	0	0.102972	0			0	0	0.21305	0	0	0
Mus_musculus_newGene_10407	0.225294	0.266205	0.452697	0.11572	0.171261	0.319689			0.152829	0.352293	0.44031	0.163999	0.175296	0.188618			0.341622	0.448376	0.125465	0.059904	0.268338	0.210906
Mus_musculus_newGene_10408	2.44251	1.34651	1.22307	1.04612	1.60791	2.01634			1.59379	1.57042	2.09631	1.95705	2.58471	0.661258			1.99667	1.84137	2.27432	2.16088	1.5782	2.07939
Mus_musculus_newGene_10409	3.23701	2.98446	3.93789	4.63047	3.83742	2.73025			2.273	3.49616	3.56933	2.12493	2.00763	2.79566			2.80494	3.11302	4.98815	2.42329	4.54086	2.21798
Mus_musculus_newGene_10410	0.653986	1.0104	0.822211	1.16365	1.07276	1.09638			1.50606	0.618267	0.519866	0.737462	0.471252	0.793784			0.402826	0.53339	1.20429	0.769782	1.0547	0.976753
Mus_musculus_newGene_10411	0.167089	0.13645	0.247336	0.252473	0.235699	0.272018			0.141006	0.114269	0.307239	0.357815	0.136817	0.054329			0.118362	0.334847	0.462902	0.149393	0.29644	0.383481
Mus_musculus_newGene_10412	4.09506	4.55628	2.85181	2.60032	3.79056	4.24593			2.8695	3.75506	3.70714	4.47903	3.81327	3.08629			4.05038	3.44065	4.65529	4.33368	2.9775	4.73608
Mus_musculus_newGene_10413	2.76338	2.17653	1.65566	1.63073	3.61382	1.60377			2.4604	2.28284	1.41732	2.73522	2.23983	2.73717			2.57685	2.11748	2.77228	2.89537	1.32636	3.62876
Mus_musculus_newGene_10414	0.079938	0.102137	0.137318	0.045614	0.121981	0.137069			0.058455	0.045854	0.093345	0.11701	0.108463	0.069776			0.087086	0.085559	0.080333	0.124589	0.093331	0.085437
Mus_musculus_newGene_10415	0.288799	0.2668	0.44352	0.481315	0.329795	0.440554			0.261502	0.252986	0.493617	0.215824	0.386182	0.379111			0.246316	0.559513	0.352821	0.515477	0.430477	0.223694
Mus_musculus_newGene_10416	0.269175	0.399143	0.32162	0.243097	0.276439	0.2718			0.158	0.511737	0.304296	0.30279	0.267144	0.222868			0.284713	0.337086	0.217837	0.181053	0.339417	0.207995
Mus_musculus_newGene_10417	5.13016	3.60729	4.33167	2.93225	4.95431	3.83516			3.40995	4.68323	5.86853	4.42712	4.49388	3.61749			5.10861	3.53486	4.39156	3.83628	3.26942	4.47694
Mus_musculus_newGene_10418	0.068428	0	0	0	0	0			0	0	0	0.038661	0	0			0	0	0.043725	0.044823	0.013653	0
Mus_musculus_newGene_10419	0	0	0	0	0	0			0	0	0	0	0	0			0	0	0	0	0	0
Mus_musculus_newGene_10421	27.1551	20.7661	16.2938	22.3543	26.5917	31.0469			24.6236	26.6502	27.1763	20.6719	26.96	19.6334			25.4989	23.3724	28.4527	31.7773	19.259	33.2209
Mus_musculus_newGene_10422	0.128803	0.318009	0.199437	0.158463	0.223975	0.216509			0.152382	0.095077	0.397916	0.102518	0.078214	0.170779			0.139883	0.153503	0.083069	0.099677	0.398553	0.323752
Mus_musculus_newGene_10423	0.146524	0.105852	0.206207	0.134751	0.156068	0.123454			0.040255	0.133222	0.053432	0.154363	0.131821	0.176475			0.053869	0.149445	0.158361	0.082064	0.083181	0.085303
Mus_musculus_newGene_10424	0.005129	0	5e-06	0	0	0.005145			0	0	0	0.0024	0.002015	0			0	0	0.009578	0.000288	0	0
Mus_musculus_newGene_10425	0.143821	0.008841	0.092522	0.05247	0.193564	0.104485			0.070699	0.075755	0.02587	0.132044	0.055627	0.040994			0.063919	0.008449	0.08955	0.071231	0.02254	0.181654
Mus_musculus_newGene_10426	11.8926	10.5623	7.77018	9.72837	11.5406	13.0686			8.41877	10.8796	12.9302	10.3738	11.6272	9.05707			10.7532	11.0835	10.4382	12.9814	10.6629	13.8393
Mus_musculus_newGene_10427	6.49658	7.0197	5.2373	5.03499	9.79811	3.77411			9.95395	9.07893	10.2986	9.1943	5.15719	6.53167			7.34759	8.38611	7.25826	9.61327	7.65066	10.6865
Mus_musculus_newGene_10430	0.055049	0	0	0.085105	0	0.255082			0	0.109409	0	0	0.091134	0			0.210195	0.096976	0	0	0	0.084982
Mus_musculus_newGene_10431	0.067726	0.026641	0.042654	0.025637	0.044145	0.024685			0.043252	0.062244	0.029119	0.024079	0.008481	0.042372			0.123725	0.05623	0.125551	0.058844	0.019482	0.027425
Mus_musculus_newGene_10432	0.019237	0.013924	0.017873	0.019358	0.038707	0.022503			0.031592	0.009393	0.025839	0	0.043133	0.007478			0.023168	0.012289	0.047512	0.022061	0.029015	0.035538
Mus_musculus_newGene_10433	0.003079	0	0	0	0	0			0	0	0	0.002784	0	0			0	0	0	0	0	0.027404
Mus_musculus_newGene_10434	0.646504	0.96269	0.854813	0.60034	1.12876	0.801345			1.03931	1.68154	0.524407	0.846833	1.05059	0.766193			0.776374	1.08627	0.4327	0.690817	0.608326	1.74287
Mus_musculus_newGene_10435	0.821518	0.966874	0.787286	0.407038	0.767589	0.675033			0.857431	0.829723	0.783131	0.61938	1.08326	0.493525			1.01827	0.670183	0.808217	0.734333	0.686308	0.86275
Mus_musculus_newGene_10436	0.100936	0.774414	0.224803	0.274965	0.174414	0			0.098928	0.24199	0.280151	0.283237	0.69587	0.211814			0.407638	0.101356	0.543027	0.417528	0.321426	0.081829
Mus_musculus_newGene_10437	0.173044	0.082713	0.122741	0.028387	0.054759	0.168462			0.082689	0.19943	0.243372	0.229202	0.110871	0.471552			0.195635	0.169064	0.325018	0.094261	0.180617	0.175746
Mus_musculus_newGene_10438	0.843856	0.557023	0.438857	0.531659	0.682292	1.17343			0.428104	0.825032	0.988552	0.735499	1.04908	0.75918			0.506314	0.484577	1.14771	0.852121	0.501568	1.10144
Mus_musculus_newGene_10439	0.024449	0.019578	0.15092	0.035643	0.027065	0.236733			0.07298	0.619027	0.090617	0.010293	0.021729	0			0.07774	0.345908	0.11249	0.443006	0.110503	0.010492
Mus_musculus_newGene_1044	0	0	0	0	0	0			0	0	0	0	0	0			0.184543	0	0	0	0	0
Mus_musculus_newGene_10440	1.93884	1.67057	1.64917	1.8424	2.44899	2.14496			2.32459	2.31197	2.56398	2.64987	2.63337	1.91243			2.36308	2.25515	2.0894	2.94686	2.10503	3.63657
Mus_musculus_newGene_10442	0	0.284841	0	0	0	0			0	0	0	0	0	0			0	0	0	0	0	0
Mus_musculus_newGene_10446	0.149415	0	0.039692	0.101631	0	0.065412			0	0	0	0	0.136509	0.087576			0	0.050696	0.129651	0.198106	0	0.222662
Mus_musculus_newGene_10447	0	0.055084	0	0	0	0			0	0	0	0.317775	0	0			0	0.089288	0	0	0	0
Mus_musculus_newGene_10448	1.67195	1.82125	1.88291	1.34008	2.02029	1.40892			0.371962	0.41863	0.577515	1.41299	0.961582	2.33245			1.24084	1.27262	2.03235	0.401784	2.00564	1.53074
Mus_musculus_newGene_10449	0.207204	0.064827	0.155729	0.095042	0.163442	0			0	0	0	0.062073	0	0			0	0	0	0	0	0
Mus_musculus_newGene_1045	1.55717	1.99458	0.789173	0.736937	1.37391	1.40322			1.63824	0.982777	1.74732	1.52747	2.16478	1.63665			2.12961	2.10752	2.31453	1.55137	1.34578	1.48167
Mus_musculus_newGene_10450	0	0	0	0	0	0			0	0	0	0	0	0			0	0	0	0	0	0
Mus_musculus_newGene_10453	2.65869	3.22662	3.03874	2.661	2.61586	3.20824			3.38624	3.62148	2.39493	2.95257	3.84029	2.43531			3.71694	2.2327	3.0497	2.68011	3.02875	1.85684
Mus_musculus_newGene_10454	0	0	0	0	0	0			0.146382	0.084946	0.50076	0.022033	0	0.05044			0	0	0	0.069849	0	0
Mus_musculus_newGene_10456	0.387867	0.182486	0.489373	0.284254	0.192168	0.231788			0.308282	0.490301	0.359224	0.257066	0.486369	0.306538			0.30704	0.193268	0.362059	0.466511	0.467358	0.337257
Mus_musculus_newGene_10457	0	0	0.09456	0	0	0.167165			0	0.113048	0	0	0.187315	0.101675			0	0	0	0	0	0
Mus_musculus_newGene_10458	1.45125	1.82586	1.97415	2.02478	1.90608	1.56804			1.84385	1.92377	1.74598	1.5242	1.78189	2.72824			1.99114	1.5355	1.62462	1.60871	2.07021	1.58888
Mus_musculus_newGene_10459	0	0	0	0	0.13469	0			0.272951	0	0	0	0	0			0.114555	0	0	0.132266	0	0
Mus_musculus_newGene_1046	0.992248	0.995242	0.413286	0.831666	1.29497	0.880524			1.28297	1.1081	1.73701	1.45197	1.20884	1.41692			1.70534	0.950288	0.814084	0.50555	0.832871	0.749758
Mus_musculus_newGene_10462	0	0	0	0	0	0			0	0	0	0	0	0			0	0.096076	0	0	0	0
Mus_musculus_newGene_10465	0.8477	2.34796	0.89428	1.14287	0.660689	1.26301			0.56896	1.12414	0.71832	0.775006	2.37743	1.21668			2.05762	0.426901	0.824273	1.10765	1.69715	1.94739
Mus_musculus_newGene_10466	0.356267	0.419044	0.427919	0.352028	0.275833	0.541274			0.30045	0.70453	0.409185	0.49596	0.603957	0.225163			0.47874	0.386895	0.531644	0.407488	0.407991	0.358374
Mus_musculus_newGene_10467	0	0	0	0.205187	0	0.099952			0.065383	0	0	0	0	0			0	0	0.12241	0.067985	0.122717	0
Mus_musculus_newGene_10468	0.208159	0.10081	0.026966	0.085008	0.165368	0.107438			0.224579	0.272857	0.100979	0.226495	0.177542	0			0.059603	0.082735	0.106282	0.156485	0	0.056763
Mus_musculus_newGene_1047	0.03964	0	0.093106	0.107133	0.045854	0.154008			0.084388	0.106886	0	0.119461	0	0			0.182257	0	0	0	0	0.064208
Mus_musculus_newGene_10470	0	0	0.133364	0	0.339858	0			0	0	0	0.246674	0	0.120336			0	0	0	0	0	0
Mus_musculus_newGene_10471	0.109813	0.211208	0.087017	0	0	0			0.083775	0.112245	0	0	0.12015	0.081774			0	0.05408	0.07413	0	0	0
Mus_musculus_newGene_10472	3.27339	2.98215	3.53696	3.13712	3.29075	2.72157			3.46015	3.47654	3.05734	3.17896	3.44248	3.57009			3.34336	3.1365	3.06081	3.30462	3.16487	3.78365
Mus_musculus_newGene_10476	0.475115	0.557281	0.310613	0.352481	0.603539	0.293833			0.768785	0.291864	0.325862	0.372366	0.535236	0.464879			0.658532	0.275815	0.461355	0.209322	0.264413	0.538062
Mus_musculus_newGene_10483	0.72565	0.140633	0	0	0.457016	1.29926			0.485857	0.352597	0.473697	0.223238	0.42722	0.312463			0.140042	0	0.066506	0.146494	0.308101	0.393454
Mus_musculus_newGene_10484	0	0	0	0	0	0			0	0	0	0	0	0			0	0	0	0	0	0
Mus_musculus_newGene_10485	0	0	0	0	0	0			0	0	0	0	0	0.078438			0	0.131532	0	0	0	0
Mus_musculus_newGene_10487	1.73352	2.01739	1.24468	1.44024	1.06452	1.65939			2.15988	2.05975	1.46576	1.53809	2.06041	1.4107			2.17714	1.40411	1.8114	1.73923	1.76683	1.4103
Mus_musculus_newGene_10488	0.396902	0.194676	0.386624	0.307141	0.407585	0.261199			0.568561	0.518985	0.633825	0.351794	0.534788	0.314555			0.816126	0.662419	0.404691	0.686383	0.376469	0.399296
Mus_musculus_newGene_10489	0	0	0.240703	0	0	0.062866			0	0.094759	0.101809	0	0.2644	0			0	0	0	0	0	0
Mus_musculus_newGene_10494	0	0	0	0	0.333581	0			0	0	0	0	0	0			0	0.141246	0	0	0	0
Mus_musculus_newGene_10495	0	0	0	0	0.053034	0			0	0.203525	0.107141	0	0	0.240999			0.08141	0	0	0	0	0.118444
Mus_musculus_newGene_10496	0.065486	0.087908	0.182999	0.139059	0.055233	0.194009			0.217392	0.117845	0.14307	0.170857	0.140427	0.085091			0	0.05224	0.079495	0.127864	0.251833	0.459502
Mus_musculus_newGene_10498	0	0	0	0	0	0			0	0	0	0	0	0.187283			0	0.178496	0	0.093815	0	0
Mus_musculus_newGene_1050	0	0	0.024855	0	0.213379	0.061617			0.058062	0.047852	0.04326	0	0	0.033369			0	0.061787	0	0.025328	0	0
Mus_musculus_newGene_10500	0	0	0	0	0	0.124014			0	0	0	0.095901	0	0.27853			0.244542	0	0.217102	0	0	0.113424
Mus_musculus_newGene_10501	0	0	0	0	0	0			0	0	0	0	0	0			0	0	0	0	0	0
Mus_musculus_newGene_10502	0	0	0	0	0	0			0	0	0	0	0	0			0	0	0.171962	0	0.049907	0
Mus_musculus_newGene_10503	0	0	0	0	0	0			0	0	0	0	0	0			0	0	0	0	0	0
Mus_musculus_newGene_10505	0	0	0	0	0	0			0	0	0	0	0	0			0	0	0	0	0	0
Mus_musculus_newGene_10508	0.780439	1.47965	0.607315	0.521921	0.75582	1.20081			0.986151	0.738494	0.696075	1.24236	0.959013	0.873128			0.905741	0.572227	0.536255	0.731807	1.006	1.16241
Mus_musculus_newGene_10509	0	0	0	0	0	0			0	0	0	0.063498	0	0			0	0.046598	0	0	0.035781	0
Mus_musculus_newGene_10511	3.24982	3.38113	3.45823	2.49373	3.07774	2.52175			3.07764	2.78366	3.19006	4.42446	2.18079	3.33073			3.47619	2.82257	2.98483	3.91696	3.98084	2.41179
Mus_musculus_newGene_10512	0.102111	0.274734	0.103166	0.179281	0.049939	0			0	0.094872	0.227764	0	0.238787	0.311587			0.214548	0.29499	0.200623	0.264076	0.126418	0.187044
Mus_musculus_newGene_10513	3.96094	3.87425	3.26017	5.38174	3.42929	3.29755			3.06565	3.64484	4.77386	3.07285	4.4341	3.98619			3.10388	3.70619	3.48259	3.77437	3.88205	4.01936
Mus_musculus_newGene_10514	0	0.010834	0	0	0	0			0.067927	0.08259	0.296458	0.187642	0.076477	0			0	0	0	0	0.02301	0.04821
Mus_musculus_newGene_10515	0	0.06311	0.340506	0	0	0			0.201178	0	0	0	0	0			0.124793	0	0.101486	0	0	0
Mus_musculus_newGene_10517	0	0	0	0	0	0			0	0.053674	0.116897	0.290504	0.041862	0.20971			0.222449	0	0.040654	0.09756	0.342414	0.331952
Mus_musculus_newGene_10519	0.31554	0	0.083243	0.366284	0.470173	0.507162			0	0	0.302095	0.124066	0.464996	0.362209			0.25992	0.679989	0.271891	0.137439	0.350886	0.764152
Mus_musculus_newGene_1052	0.175556	0.228974	0	0	0	0.069481			0	0.349621	0.071565	0.063423	0.251418	0.057053			0.120279	0.095662	0	0	0.18747	0.127999
Mus_musculus_newGene_10520	0.142653	0	0	0	0	0			0	0	0	0	0	0			0	0	0	0	0	0
Mus_musculus_newGene_10521	0.111675	0	0	0	0	0			0	0	0	0	0	0			0	0.293707	0	0.144124	0	0.253535
Mus_musculus_newGene_10522	0	0	0	0	0	0			0	0	0	0	0	0			0	0	0	0	0	0
Mus_musculus_newGene_10524	0.750895	0.724414	0.23019	0.231421	0.183127	0.417379			0.453007	0.157012	0.219415	0.348067	0.23471	0.330274			0.352596	0.557902	0.653537	0.337486	0.246033	0.701699
Mus_musculus_newGene_10525	0.208991	1.21413	0.255906	0.340051	1.03581	0.364773			0.138917	0.577886	0.628312	1.51122	0.373504	0.488564			0.125346	0.459594	0.737668	1.20536	0.175156	0.802338
Mus_musculus_newGene_10526	1.39732	0.617651	1.04013	0.832306	0.984519	0.792142			0.639568	0.840927	0.716194	1.20835	0.745313	0.958284			0.951057	0.80896	1.1158	0.791877	1.18267	0.504573
Mus_musculus_newGene_10527	0.131063	0.070047	0.284644	0.119017	0.033085	0			0	0	0.046993	0.147888	0	0.090535			0.301907	0.07099	0	0	0.031682	0.208908
Mus_musculus_newGene_10528	0	0	0	0	0	0			0	0.118632	0	0	0	0			0	0	0.111957	0	0	0
Mus_musculus_newGene_1053	0.397692	0.314634	0.106764	0.426876	0.15519	0.690902			0.495129	0.069552	0.789351	0.642427	0	0.164631			0	0.105059	0.200342	0.251431	0.277164	0.322835
Mus_musculus_newGene_10530	0.08088	0	0	0.179379	0	0			0	0	0.246663	0	0	0			0	0	0	0	0	0
Mus_musculus_newGene_10531	0.46091	0.242087	0.588497	0.141031	0.25864	0.215377			0.519416	0.186575	0.361069	0.441117	0.306515	0.569465			0.111578	0.37645	0.423462	0.328053	0.790063	0.181276
Mus_musculus_newGene_10532	0	0.352421	0.218722	0.044397	0	0			0	0.056269	0	0	0	0.108706			0	0.114452	0.104187	0.335315	0	0
[truncated: 21,034 more rows]

## Sheet: Supplementary Table 3
Supplementary Table 3. Expression profiles of mouse testis transcripts from the six-time-point desynchronized dataset .
[truncated: 21,416 more rows]

[truncated: 61 more sheets: Supplementary Table 4, Supplementary Table 5, Supplementary Table 6, Supplementary Table 7, Supplementary Table 8, Supplementary Table 9, Supplementary Table 10, Supplementary Table 11, Supplementary Table 12, Supplementary Table 13, Supplementary Table 14, Supplementary Table 15, Supplementary Table 16, Supplementary Table 17, Supplementary Table 18, Supplementary Table 19, Supplementary Table 20, Supplementary Table 21, Supplementary Table 22, Supplementary Table 23 …]
